# Supplementary material for: A versatile antibody capture system drives specific in vivo delivery of mRNA-loaded lipid nanoparticles
Source: Nat Nanotechnol. 2025 Aug 4;20(9):1273–84. doi: 10.1038/s41565-025-01954-9 (PMC12443633; doi:10.1038/s41565-025-01954-9)
Supplement: Supplementary file 3 — Source data for Supplementary Figures. [file 41565_2025_1954_MOESM3_ESM.xlsx]

## Sheet: Sup Fig 5
Figure a
	mTfR-SM102/DMG-LNP	mIso-SM102/DMG-LNP	Unmodifed DMGLNP
Cy5	282046	20337.3	25662.3
	280643	22523.3	26169.3
	294447	22594.3	25498.3
MEAN	285712	21818.3	25776.6
SD	7597.19	1283.07	349.806
Figure b	mTfR-SM102/DMG-LNP	mIso-SM102/DMG-LNP	Unmodifed LNP
GFP	852934	46810.7	11664.7
	825934	47522.7	11537.7
	859934	47790.7	11576.7
MEAN	846267	47374.7	11593
SD	17953.6	506.486	65.0564
Figure c	mTfR-SM102/DSPE-LNP	mIso-SM102/DSPE-LNP	Unmodifed DSPELNP
Cy5	235039	856.3	1925.3
	258524	1023.3	1877.3
	258972	992.3	1884.3
MEAN	250845	957.3	1895.63
SD	13690.2	88.8313	25.9294
Figure d
	mTfR-SM102/DSPE-LNP	mIso-SM102/DSPE-LNP	Unmodifed DSPELNP
GFP	1.13893e+06	335.7	2149.7
	1.23893e+06	419.7	2068.7
	1.22893e+06	408.7	2158.7
MEAN	1.20227e+06	388.033	2125.7
SD	55075.7	45.6545	49.5681
e	mTfR-SM102/DMG-LNP	mIso-SM102/DMG-LNP
Cy5 Fold change	10.9907	0.792497
	10.7241	0.860676
	11.5477	0.88611
	mTfR-SM102/DSPE-LNP	mIso-SM102/DSPE-LNP
	122.079	0.444762
	137.711	0.545091
	137.437	0.526615
f	mTfR-SM102/DMG-LNP	mIso-SM102/DMG-LNP
GFP Fold change	73.1209	4.01302
	71.5856	4.11891
	74.2814	4.12818
	mTfR-SM102/DSPE-LNP	mIso-SM102/DSPE-LNP
	529.811	0.156161
	598.895	0.202881
	569.293	0.189327

## Sheet: Sup Fig 8
Sup Fig 8
a		mTfRlysine-LNP	mTfRoptimal-LNP	mIso-LNP		Tukey's multiple comparisons test	Mean Diff.	95.00% CI of diff.	Below threshold?	Summary	Adjusted P Value
		98.3	99.7	0		mTfRlysine-LNP vs. mTfRoptimal-LNP	-1.533	-1.700 to -1.366	Yes	****	<0.0001
		98.2	99.8	0.00563		mTfRlysine-LNP vs. mIso-LNP	98.2	98.03 to 98.37	Yes	****	<0.0001
		98.1	99.7	0		mTfRoptimal-LNP vs. mIso-LNP	99.73	99.56 to 99.90	Yes	****	<0.0001
	MEAN	98.2	99.7333	0.00187667
	SD	0.1	0.057735	0.00325048
b		mTfRlysine-LNP	mTfRoptimal-LNP	mIso-LNP		Tukey's multiple comparisons test	Mean Diff.	95.00% CI of diff.	Below threshold?	Summary	Adjusted P Value
		176640	288951	82306		mTfRlysine-LNP vs. mTfRoptimal-LNP	-120022	-135205 to -104838	Yes	****	<0.0001
		179721	304495	85994		mTfRlysine-LNP vs. mIso-LNP	91510	76326 to 106694	Yes	****	<0.0001
		180045	303025	93577		mTfRoptimal-LNP vs. mIso-LNP	211532	196348 to 226715	Yes	****	<0.0001
	MEAN	178802	298824	87292.3
	SD	1879.34	8581.51	5746.57
c		mTfRlysine-LNP	mTfRoptimal-LNP	mIso-LNP		Tukey's multiple comparisons test	Mean Diff.	95.00% CI of diff.	Below threshold?	Summary	Adjusted P Value
		101082	824348	701		mTfRlysine-LNP vs. mTfRoptimal-LNP	-746880	-780260 to -713499	Yes	****	<0.0001
		104309	866348	699		mTfRlysine-LNP vs. mIso-LNP	103094	69714 to 136475	Yes	***	0.0002
		106014	861348	723		mTfRoptimal-LNP vs. mIso-LNP	849974	816594 to 883354	Yes	****	<0.0001
	MEAN	103802	850682	707.667
	SD	2504.83	22942	13.3167

## Sheet: Sup Fig 9
		AF647 MFI	n	Mean	SD
	Mock	-45.3	3	-57.3	12.53
		-56.3
		-70.3
	mAbCD3	9.7	3	5.03333	6.4291
		7.7
		-2.3
	mAbCD4	499.7	3	511.033	13.3167
		507.7
		525.7
	mAbCD5	7492.7	3	7540.7	63.498
		7516.7
		7612.7
	mAbCD7	11227.7	3	14301.7	2664.08
		15939.7
		15737.7
	mAbIso	-55.3	3	-59.9667	5.03322
		-59.3
		-65.3

## Sheet: Sup Fig 11
Figure name
a	% Cy5 positive cells
	CD4 T CELLS
		Donor 11			Donor 12			Donor 14
	Unimodified LNP	0.37	0.35	0.64	0.64	0.18	0.48	0.25	0.69	0.47
	mAb-CD3-LNP	99.22	99.12	99.02	98.76	98.86	98.86	99.51	99.41	99.51
	mAb-CD4-LNP	96.62	96.02	96.32	87.46	89.06	88.86	98.41	98.71	98.71
	mAb-CD5-LNP	98.92	98.92	98.92	98.66	98.66	98.86	99.51	99.51	99.61
	mAb-CD7-LNP	98.72	98.62	98.52	97.56	97.66	97.36	98.81	98.81	98.81
	mAb-Iso-LNP	0.82	1.2	0.64	2.65	2.71	2.77	2.08	2.27	2.37
		Mean Donor 11	SD Donor 11		Mean Donor 12	SD Donor 12		Mean Donor 14	SD Donor 14		n=9
	Unimodified LNP	0.453333	0.161967		0.433333	0.233524		0.47	0.22
	mAb-CD3-LNP	99.12	0.1		98.8267	0.057735		99.4767	0.057735
	mAb-CD4-LNP	96.32	0.3		88.46	0.87178		98.61	0.173205
	mAb-CD5-LNP	98.92	0		98.7267	0.11547		99.5433	0.057735
	mAb-CD7-LNP	98.62	0.1		97.5267	0.152753		98.81	0
	mAb-Iso-LNP	0.886667	0.28589		2.71	0.06		2.24	0.147309
												CD4 T CELLS
Figure name	% eGFP positive cells											Tukey's multiple comparisons test	Mean Diff.	95.00% CI of diff.	Below threshold?	Summary	Adjusted P Value
b	CD4 T CELLS	Donor 11			Donor 12			Donor 14				% eGFP positive cells
	Unimodified LNP	-0.02	0	-0.01	0.1	-0.04	0.11	-0.02	-0.14	0.02		MC3 vs. CD3	-67.84	-68.75 to -66.94	Yes	****	<0.0001
	mAb-CD3-LNP	72.38	69.88	68.58	71.91	71.41	70.41	62.81	61.21	62.01		MC3 vs. CD4	-2.172	-3.073 to -1.272	Yes	****	<0.0001
	mAb-CD4-LNP	2.22	2.2	2.25	1.78	1.66	1.6	2.52	2.63	2.69		MC3 vs. CD5	-4.256	-5.156 to -3.355	Yes	****	<0.0001
	mAb-CD5-LNP	2.56	2.51	2.35	6.62	6.85	6.82	3.28	4.31	3		MC3 vs. CD7	-29.9	-30.80 to -29.00	Yes	****	<0.0001
	mAb-CD7-LNP	25.08	26.58	24.98	29.61	30.51	30.11	33.11	34.81	34.31		MC3 vs. IgG1	0.005556	-0.8951 to 0.9062	No	ns	>0.9999
	mAb-Iso-LNP	0.01	-0.05	-0.01	0.01	0.01	-0.01	-0.01	-0.02	0.02		CD3 vs. CD4	65.67	64.77 to 66.57	Yes	****	<0.0001
		Mean Donor 11	SD Donor 11		Mean Donor 12	SD Donor 12		Mean Donor 14	SD Donor 14		n=9	CD3 vs. CD5	63.59	62.69 to 64.49	Yes	****	<0.0001
	Unimodified LNP	-0.01	0.01		0.0566667	0.083865		-0.0466667	0.0832666			CD3 vs. CD7	37.94	37.04 to 38.85	Yes	****	<0.0001
	mAb-CD3-LNP	70.28	1.93132		71.2433	0.763763		62.01	0.8			CD3 vs. IgG1	67.85	66.95 to 68.75	Yes	****	<0.0001
	mAb-CD4-LNP	2.22333	0.0251661		1.68	0.0916515		2.61333	0.0862168			CD4 vs. CD5	-2.083	-2.984 to -1.183	Yes	****	<0.0001
	mAb-CD5-LNP	2.47333	0.109697		6.76333	0.125033		3.53	0.689855			CD4 vs. CD7	-27.73	-28.63 to -26.83	Yes	****	<0.0001
	mAb-CD7-LNP	25.5467	0.896289		30.0767	0.450925		34.0767	0.873689			CD4 vs. IgG1	2.178	1.277 to 3.078	Yes	****	<0.0001
	mAb-Iso-LNP	-0.0166667	0.0305505		0.00333333	0.011547		-0.00333333	0.0208167			CD5 vs. CD7	-25.64	-26.55 to -24.74	Yes	****	<0.0001
												CD5 vs. IgG1	4.261	3.360 to 5.162	Yes	****	<0.0001
												CD7 vs. IgG1	29.91	29.00 to 30.81	Yes	****	<0.0001
Figure name	% Cy5 positive cells
c	CD8 T CELLS
		Donor 11			Donor 12			Donor 14
	Unimodified LNP	0.49	0.45	0.6	0.56	0.44	0.69	0.68	1.02	0.79		CD8 T CELLS
	mAb-CD3-LNP	99.85	99.85	99.95	99.9	99.9	99.8	99.88	99.78	99.98		Tukey's multiple comparisons test	Mean Diff.	95.00% CI of diff.	Below threshold?	Summary	Adjusted P Value
	mAb-CD4-LNP	10.75	10.65	11.45	18.9	18.5	19.3	18.18	22.08	21.98		% eGFP positive cells
	mAb-CD5-LNP	97.55	97.15	97.85	99.6	99.7	99.7	99.78	99.78	99.88		MC3 vs. CD3	-38.64	-39.38 to -37.90	Yes	****	<0.0001
	mAb-CD7-LNP	99.55	99.55	99.35	99.7	99.6	99.8	99.78	99.78	99.68		MC3 vs. CD4	0.2233	-0.5164 to 0.9631	No	ns	0.9419
	mAb-Iso-LNP	5.06	6.5	6.04	8.19	9.36	9.9	18.38	19.78	19.78		MC3 vs. CD5	-0.5722	-1.312 to 0.1675	No	ns	0.2099
		Mean Donor 11	SD Donor 11		Mean Donor 12	SD Donor 12		Mean Donor 14	SD Donor 14		n=9	MC3 vs. CD7	-16.22	-16.96 to -15.48	Yes	****	<0.0001
	Unimodified LNP	0.513333	0.0776745		0.563333	0.125033		0.83	0.173494			MC3 vs. IgG1	0.2067	-0.5331 to 0.9464	No	ns	0.9577
	mAb-CD3-LNP	99.8833	0.057735		99.8667	0.057735		99.88	0.1			CD3 vs. CD4	38.87	38.13 to 39.61	Yes	****	<0.0001
	mAb-CD4-LNP	10.95	0.43589		18.9	0.4		20.7467	2.22336			CD3 vs. CD5	38.07	37.33 to 38.81	Yes	****	<0.0001
	mAb-CD5-LNP	97.5167	0.351188		99.6667	0.057735		99.8133	0.057735			CD3 vs. CD7	22.42	21.68 to 23.16	Yes	****	<0.0001
	mAb-CD7-LNP	99.4833	0.11547		99.7	0.1		99.7467	0.057735			CD3 vs. IgG1	38.85	38.11 to 39.59	Yes	****	<0.0001
	mAb-Iso-LNP	5.86667	0.735482		9.15	0.874128		19.3133	0.80829			CD4 vs. CD5	-0.7956	-1.535 to -0.05579	Yes	*	0.0289
												CD4 vs. CD7	-16.44	-17.18 to -15.70	Yes	****	<0.0001
Figure name	% eGFP positive cells											CD4 vs. IgG1	-0.01667	-0.7564 to 0.7231	No	ns	>0.9999
d	CD8 T CELLS	Donor 11			Donor 12			Donor 14				CD5 vs. CD7	-15.65	-16.39 to -14.91	Yes	****	<0.0001
	Unimodified LNP	0.18	0.14	0.15	0.02	0.07	0.01	0.53	0.67	0.03		CD5 vs. IgG1	0.7789	0.03912 to 1.519	Yes	*	0.0341
	mAb-CD3-LNP	53.47	52.37	51.17	45.47	44.87	43.37	20.29	19.59	18.99		CD7 vs. IgG1	16.43	15.69 to 17.17	Yes	****	<0.0001
	mAb-CD4-LNP	0.12	0.05	-0.17	0.05	0.05	0.06	-0.21	-0.06	-0.1
	mAb-CD5-LNP	0.89	0.8	0.77	0.67	0.55	0.53	0.9	1.03	0.81
	mAb-CD7-LNP	17.37	17.77	16.57	12.67	14.27	12.27	19.59	18.59	18.69
	mAb-Iso-LNP	0.16	0.1	0.07	0.02	0.01	-0.01	-0.21	-0.21	0.01
		Mean Donor 11	SD Donor 11		Mean Donor 12	SD Donor 12		Mean Donor 14	SD Donor 14		n=9
	Unimodified LNP	0.156667	0.0208167		0.0333333	0.0321455		0.41	0.336452
	mAb-CD3-LNP	52.3367	1.15036		44.57	1.08167		19.6233	0.650641
	mAb-CD4-LNP	0	0.151327		0.0533333	0.0057735		-0.123333	0.0776745
	mAb-CD5-LNP	0.82	0.06245		0.583333	0.0757188		0.913333	0.110604
	mAb-CD7-LNP	17.2367	0.61101		13.07	1.0583		18.9567	0.550757
	mAb-Iso-LNP	0.11	0.0458258		0.00666667	0.0152753		-0.136667	0.127017
Figure name	% Cy5 positive cells
e	NK CELLS
		Donor 11			Donor 12			Donor 14
	Unimodified LNP	0.09	0.1	0.1	0.46	0.07	0.35	0.05	0.12	0.18
	mAb-CD3-LNP	0.78	1.36	1.06	1.85	1.21	1.89	1.41	0.89	0.89
	mAb-CD4-LNP	0.43	0.67	0.36	0.41	0.41	0.52	1.14	0.9	0.47
	mAb-CD5-LNP	0.64	0.5	0.45	4.09	4.19	4.32	1.25	0.65	0.25
	mAb-CD7-LNP	99.88	99.88	99.88	99.43	99.23	98.83	99.73	99.83	99.83
	mAb-Iso-LNP	0.56	0.71	0.4	2.46	1.97	1.95	2.74	3.4	3.23
		Mean Donor 11	SD Donor 11		Mean Donor 12	SD Donor 12		Mean Donor 14	SD Donor 14		n=9
	Unimodified LNP	0.0966667	0.0057735		0.293333	0.20108		0.116667	0.0650641
	mAb-CD3-LNP	1.06667	0.290057		1.65	0.381576		1.06333	0.300222
	mAb-CD4-LNP	0.486667	0.162583		0.446667	0.0635085		0.836667	0.33946
	mAb-CD5-LNP	0.53	0.0984886		4.2	0.115326		0.716667	0.503322
	mAb-CD7-LNP	99.88	0		99.1633	0.305505		99.7967	0.057735
	mAb-Iso-LNP	0.556667	0.155027		2.12667	0.288848		3.12333	0.342685
Figure name	% eGFP positive cells											NK CELLS
f	NK CELLS	Donor 11			Donor 12			Donor 14				Tukey's multiple comparisons test	Mean Diff.	95.00% CI of diff.	Below threshold?	Summary	Adjusted P Value
	Unimodified LNP	-0.21	-0.23	-0.08	0.53	-0.69	0.28	0.8	-0.22	0.07		% eGFP positive cells
	mAb-CD3-LNP	0.1	0.28	0.35	0.24	-0.1	0.17	-0.7	-0.03	-0.02		MC3 vs. CD3	-0.004444	-0.7415 to 0.7326	No	ns	>0.9999
	mAb-CD4-LNP	-0.02	0.19	-0.15	-0.31	-0.5	-0.3	0.31	-0.59	0.03		MC3 vs. CD4	0.1767	-0.5604 to 0.9137	No	ns	0.9781
	mAb-CD5-LNP	-0.05	-0.05	0.15	-0.26	-0.4	-0.44	-0.02	0.13	0.33		MC3 vs. CD5	0.09556	-0.6415 to 0.8326	No	ns	0.9987
	mAb-CD7-LNP	83.19	85.39	83.19	61.94	59.94	60.94	84.41	86.01	86.21		MC3 vs. CD7	-76.77	-77.51 to -76.04	Yes	****	<0.0001
	mAb-Iso-LNP	-0.13	0.02	-0.19	-0.52	-0.43	-0.51	-0.49	-0.43	-0.06		MC3 vs. IgG1	0.3322	-0.4048 to 1.069	No	ns	0.752
		Mean Donor 11	SD Donor 11		Mean Donor 12	SD Donor 12		Mean Donor 14	SD Donor 14		n=9	CD3 vs. CD4	0.1811	-0.5559 to 0.9182	No	ns	0.9756
	Unimodified LNP	-0.173333	0.0814453		0.04	0.644438		0.216667	0.525579			CD3 vs. CD5	0.1	-0.6370 to 0.8370	No	ns	0.9984
	mAb-CD3-LNP	0.243333	0.12897		0.103333	0.179536		-0.25	0.389744			CD3 vs. CD7	-76.77	-77.51 to -76.03	Yes	****	<0.0001
	mAb-CD4-LNP	0.00666667	0.171561		-0.37	0.112694		-0.0833333	0.460579			CD3 vs. IgG1	0.3367	-0.4004 to 1.074	No	ns	0.7417
	mAb-CD5-LNP	0.0166667	0.11547		-0.366667	0.0945163		0.146667	0.175594			CD4 vs. CD5	-0.08111	-0.8182 to 0.6559	No	ns	0.9994
	mAb-CD7-LNP	83.9233	1.27017		60.94	1		85.5433	0.986577			CD4 vs. CD7	-76.95	-77.69 to -76.21	Yes	****	<0.0001
	mAb-Iso-LNP	-0.1	0.108167		-0.486667	0.0493288		-0.326667	0.232881			CD4 vs. IgG1	0.1556	-0.5815 to 0.8926	No	ns	0.9875
												CD5 vs. CD7	-76.87	-77.61 to -76.13	Yes	****	<0.0001
												CD5 vs. IgG1	0.2367	-0.5004 to 0.9737	No	ns	0.9256
												CD7 vs. IgG1	77.11	76.37 to 77.84	Yes	****	<0.0001
Figure name	% Cy5 positive cells
g		Donor 11			Donor 12			Donor 14
	Unimodified LNP	0.2	0.12	0.18	0.15	0.08	0.04	0.13	0.19	0.14
	mAb-CD3-LNP	1.03	1.93	1.13	0.57	0.41	0.56	1.29	1.21	1.19
	mAb-CD4-LNP	0.8	0.81	0.53	0.34	0.3	0.29	0.6	0.47	0.85
	mAb-CD5-LNP	1.76	1.22	1.3	1.08	1.05	1	2.29	2.55	1.6
	mAb-CD7-LNP	6.59	6.04	4.56	1.52	1.65	1.22	1.71	1.59	2.04
	mAb-Iso-LNP	0.95	0.97	0.77	0.68	0.66	0.78	2.32	2.2	2.25
		Mean Donor 11	SD Donor 11		Mean Donor 12	SD Donor 12		Mean Donor 14	SD Donor 14		n=9
	Unimodified LNP	0.166667	0.0416333		0.09	0.0556776		0.153333	0.0321455
	mAb-CD3-LNP	1.36333	0.493288		0.513333	0.0896289		1.23	0.052915
	mAb-CD4-LNP	0.713333	0.15885		0.31	0.0264575		0.64	0.193132
	mAb-CD5-LNP	1.42667	0.291433		1.04333	0.0404145		2.14667	0.490951
	mAb-CD7-LNP	5.73	1.0499		1.46333	0.22053		1.78	0.233024
	mAb-Iso-LNP	0.896667	0.110151		0.706667	0.064291		2.25667	0.0602771
Figure name	% eGFP positive cells
h		Donor 11			Donor 12			Donor 14
	Unimodified LNP	0.03	-0.16	0.21	0.1	-0.48	0.3	-0.04	0.02	-0.1
	mAb-CD3-LNP	-0.27	-0.28	-0.12	-0.27	-0.33	-0.21	0.03	-0.09	-0.08
	mAb-CD4-LNP	-0.03	-0.11	-0.33	-0.3	-0.3	-0.2	-0.01	-0.13	-0.11
	mAb-CD5-LNP	-0.13	-0.23	-0.31	-0.3	-0.21	-0.26	-0.09	-0.08	0.04
	mAb-CD7-LNP	-0.12	-0.01	-0.13	-0.41	-0.43	-0.24	-0.09	0.06	0.01
	mAb-Iso-LNP	0.03	0.05	0.16	-0.24	-0.24	-0.39	0.08	0	-0.03
		Mean Donor 11	SD Donor 11		Mean Donor 12	SD Donor 12		Mean Donor 14	SD Donor 14		n=9
	Unimodified LNP	0.0266667	0.185023		-0.0266667	0.405134		-0.04	0.06
	mAb-CD3-LNP	-0.223333	0.0896289		-0.27	0.06		-0.0466667	0.0665833
	mAb-CD4-LNP	-0.156667	0.155349		-0.266667	0.057735		-0.0833333	0.064291
	mAb-CD5-LNP	-0.223333	0.090185		-0.256667	0.0450925		-0.0433333	0.0723418
	mAb-CD7-LNP	-0.0866667	0.0665833		-0.36	0.104403		-0.00666667	0.0763763
	mAb-Iso-LNP	0.08	0.07		-0.29	0.0866025		0.0166667	0.0568624

## Sheet: Sup Fig 12
Sup Fig 12
a	Unmodified LNP	mCD3-LNP	mCD4-LNP	mCD5-LNP	mCD7-LNP	mIso-LNP	Untreated		b	Unmodified LNP	mCD3-LNP	mCD4-LNP	mCD5-LNP	mCD7-LNP	mIso-LNP	Untreated			c	Unmodified LNP	mCD3-LNP	mCD4-LNP	mCD5-LNP	mCD7-LNP	mIso-LNP	Untreated		d	Unmodified LNP	mCD3-LNP	mCD4-LNP	mCD5-LNP	mCD7-LNP	mIso-LNP	Untreated
	692	5882	2205	1877	2527	721	755			844	6234	882	1202	2323	831	892				1015	1104	1034	1039	2525	1066	1174			739	864	746	732	734	737	901
	711	5972	2102	1885	2428	737	752			842	6179	864	1209	2256	847	902				1004	1105	1011	1057	2455	1125	1157			752	865	739	736	712	775	886
	718	5930	2179	1911	2373	715	743			855	6119	864	1225	2232	839	908				1014	1116	1026	1084	2439	1122	1158			715	846	749	745	715	789	876
	Tukey's multiple comparisons test	Mean Diff.	95.00% CI of diff.	Below threshold?	Summary	Adjusted P Value			Tukey's multiple comparisons test	Mean Diff.	95.00% CI of diff.	Below threshold?	Summary	Adjusted P Value					Tukey's multiple comparisons test	Mean Diff.	95.00% CI of diff.	Below threshold?	Summary	Adjusted P Value
	Unmodified LNP vs. mCD3-LNP	-5221	-5335 to -5107	Yes	****	<0.0001	A-B		Unmodified LNP vs. mCD3-LNP	-5330	-5412 to -5249	Yes	****	<0.0001	A-B				Unmodified LNP vs. mCD3-LNP	-97.33	-164.1 to -30.54	Yes	**	0.003	A-B
	Unmodified LNP vs. mCD4-LNP	-1455	-1569 to -1341	Yes	****	<0.0001	A-C		Unmodified LNP vs. mCD4-LNP	-23	-104.3 to 58.34	No	ns	0.9537	A-C				Unmodified LNP vs. mCD4-LNP	-12.67	-79.46 to 54.13	No	ns	0.9936	A-C
	Unmodified LNP vs. mCD5-LNP	-1184	-1298 to -1070	Yes	****	<0.0001	A-D		Unmodified LNP vs. mCD5-LNP	-365	-446.3 to -283.7	Yes	****	<0.0001	A-D				Unmodified LNP vs. mCD5-LNP	-49	-115.8 to 17.80	No	ns	0.2288	A-D
	Unmodified LNP vs. mCD7-LNP	-1736	-1849 to -1622	Yes	****	<0.0001	A-E		Unmodified LNP vs. mCD7-LNP	-1423	-1505 to -1342	Yes	****	<0.0001	A-E				Unmodified LNP vs. mCD7-LNP	-1462	-1529 to -1395	Yes	****	<0.0001	A-E
	Unmodified LNP vs. mIso-LNP	-17.33	-131.1 to 96.42	No	ns	0.998	A-F		Unmodified LNP vs. mIso-LNP	8	-73.34 to 89.34	No	ns	0.9998	A-F				Unmodified LNP vs. mIso-LNP	-93.33	-160.1 to -26.54	Yes	**	0.0043	A-F
	Unmodified LNP vs. Untreated	-43	-156.8 to 70.75	No	ns	0.8453	A-G		Unmodified LNP vs. Untreated	-53.67	-135.0 to 27.67	No	ns	0.3291	A-G				Unmodified LNP vs. Untreated	-152	-218.8 to -85.20	Yes	****	<0.0001	A-G
	mCD3-LNP vs. mCD4-LNP	3766	3652 to 3880	Yes	****	<0.0001	B-C		mCD3-LNP vs. mCD4-LNP	5307	5226 to 5389	Yes	****	<0.0001	B-C				mCD3-LNP vs. mCD4-LNP	84.67	17.87 to 151.5	Yes	**	0.0095	B-C
	mCD3-LNP vs. mCD5-LNP	4037	3923 to 4151	Yes	****	<0.0001	B-D		mCD3-LNP vs. mCD5-LNP	4965	4884 to 5047	Yes	****	<0.0001	B-D				mCD3-LNP vs. mCD5-LNP	48.33	-18.46 to 115.1	No	ns	0.2408	B-D
	mCD3-LNP vs. mCD7-LNP	3485	3372 to 3599	Yes	****	<0.0001	B-E		mCD3-LNP vs. mCD7-LNP	3907	3826 to 3988	Yes	****	<0.0001	B-E				mCD3-LNP vs. mCD7-LNP	-1365	-1431 to -1298	Yes	****	<0.0001	B-E
	mCD3-LNP vs. mIso-LNP	5204	5090 to 5317	Yes	****	<0.0001	B-F		mCD3-LNP vs. mIso-LNP	5338	5257 to 5420	Yes	****	<0.0001	B-F				mCD3-LNP vs. mIso-LNP	4	-62.80 to 70.80	No	ns	>0.9999	B-F
	mCD3-LNP vs. Untreated	5178	5064 to 5292	Yes	****	<0.0001	B-G		mCD3-LNP vs. Untreated	5277	5195 to 5358	Yes	****	<0.0001	B-G				mCD3-LNP vs. Untreated	-54.67	-121.5 to 12.13	No	ns	0.145	B-G
	mCD4-LNP vs. mCD5-LNP	271	157.2 to 384.8	Yes	****	<0.0001	C-D		mCD4-LNP vs. mCD5-LNP	-342	-423.3 to -260.7	Yes	****	<0.0001	C-D				mCD4-LNP vs. mCD5-LNP	-36.33	-103.1 to 30.46	No	ns	0.5351	C-D
	mCD4-LNP vs. mCD7-LNP	-280.7	-394.4 to -166.9	Yes	****	<0.0001	C-E		mCD4-LNP vs. mCD7-LNP	-1400	-1482 to -1319	Yes	****	<0.0001	C-E				mCD4-LNP vs. mCD7-LNP	-1449	-1516 to -1383	Yes	****	<0.0001	C-E
	mCD4-LNP vs. mIso-LNP	1438	1324 to 1551	Yes	****	<0.0001	C-F		mCD4-LNP vs. mIso-LNP	31	-50.34 to 112.3	No	ns	0.8406	C-F				mCD4-LNP vs. mIso-LNP	-80.67	-147.5 to -13.87	Yes	*	0.0139	C-F
	mCD4-LNP vs. Untreated	1412	1298 to 1526	Yes	****	<0.0001	C-G		mCD4-LNP vs. Untreated	-30.67	-112.0 to 50.67	No	ns	0.8468	C-G				mCD4-LNP vs. Untreated	-139.3	-206.1 to -72.54	Yes	****	<0.0001	C-G
	mCD5-LNP vs. mCD7-LNP	-551.7	-665.4 to -437.9	Yes	****	<0.0001	D-E		mCD5-LNP vs. mCD7-LNP	-1058	-1140 to -977.0	Yes	****	<0.0001	D-E				mCD5-LNP vs. mCD7-LNP	-1413	-1480 to -1346	Yes	****	<0.0001	D-E
	mCD5-LNP vs. mIso-LNP	1167	1053 to 1280	Yes	****	<0.0001	D-F		mCD5-LNP vs. mIso-LNP	373	291.7 to 454.3	Yes	****	<0.0001	D-F				mCD5-LNP vs. mIso-LNP	-44.33	-111.1 to 22.46	No	ns	0.3231	D-F
	mCD5-LNP vs. Untreated	1141	1027 to 1255	Yes	****	<0.0001	D-G		mCD5-LNP vs. Untreated	311.3	230.0 to 392.7	Yes	****	<0.0001	D-G				mCD5-LNP vs. Untreated	-103	-169.8 to -36.20	Yes	**	0.0018	D-G
	mCD7-LNP vs. mIso-LNP	1718	1605 to 1832	Yes	****	<0.0001	E-F		mCD7-LNP vs. mIso-LNP	1431	1350 to 1513	Yes	****	<0.0001	E-F				mCD7-LNP vs. mIso-LNP	1369	1302 to 1435	Yes	****	<0.0001	E-F
	mCD7-LNP vs. Untreated	1693	1579 to 1806	Yes	****	<0.0001	E-G		mCD7-LNP vs. Untreated	1370	1288 to 1451	Yes	****	<0.0001	E-G				mCD7-LNP vs. Untreated	1310	1243 to 1377	Yes	****	<0.0001	E-G
	mIso-LNP vs. Untreated	-25.67	-139.4 to 88.08	No	ns	0.9843	F-G		mIso-LNP vs. Untreated	-61.67	-143.0 to 19.67	No	ns	0.2012	F-G				mIso-LNP vs. Untreated	-58.67	-125.5 to 8.129	No	ns	0.1031	F-G

## Sheet: Sup Fig 13
Sup figure 13
		Untargeted LNP			CD22 targeted LNP
	CD4	32	28	37	21	51	40
	CD8+ T cells	16.6667	25.6667	23.6667	4.66667	42.6667	25.6667
	NK	66	72	78	59	71	74
	CD19+ B cells	25	43	52	527	520	532
Compare each cell mean with the other cell mean in that row
Number of families	1
Number of comparisons per family	4
Alpha	0.05
Šídák's multiple comparisons test	Mean Diff.	95.00% CI of diff.	Below threshold?	Summary	Adjusted P Value
Untargeted LNP - CD22 targeted LNP
CD4	-5	-30.07 to 20.07	No	ns	0.97
CD8+ T cells	-2.333	-27.41 to 22.74	No	ns	0.9983
NK	4	-21.07 to 29.07	No	ns	0.9867
CD19+ B cells	-486.3	-511.4 to -461.3	Yes	****	<0.0001
Test details	Mean 1	Mean 2	Mean Diff.	SE of diff.	N1	N2	t	DF
Untargeted LNP - CD22 targeted LNP
CD4	32.33	37.33	-5	8.943	3	3	0.5591	16
CD8+ T cells	22	24.33	-2.333	8.943	3	3	0.2609	16
NK	72	68	4	8.943	3	3	0.4473	16
CD19+ B cells	40	526.3	-486.3	8.943	3	3	54.38	16

## Sheet: Sup Figure 14
Sup 14
a		mAb-CD3Lys-LNP				mean	sd	mCD3OPTIMAL-LNP						mean	sd
	CD4+ T cells	6.91	6.82	7.23	6.08	6.76	0.486278	51.2	52.5	47.5	50.2	46.3	49.8	48.45	1.86279
	CD8+ T cells	4.33	5.06	4.92	4	4.5775	0.498289	58.4	60.5	47.9	58.4	47.9	54.9	52.275	5.25
	CD19+ B cells	0.25	0.3	0.2	0.33	0.27	0.0571548	2.75	4.34	1.82	4.57	2.06	1.56	2.5025	1.39337
	Dendritic cells	5.94	4.66	2.75	3.99	4.335	1.33078	15.1	19.6	12.9	18.2	12.7	13.2	14.25	2.64134
	Macrophages	5.54	3.97	3	4.25	4.19	1.04731	4.29	5	5.19	3.8	8.72	6.29	6	2.07995
	Monocytes	6.27	4.41	3.54	3.49	4.4275	1.29893	5.53	6.32	4.68	5.88	4.27	3.73	4.64	0.913637
	Neutrophil	0.96	0.25	0.18	0.23	0.405	0.371169	1.42	1.62	1	0	0.47	0.74	0.5525	0.42719
b		mAb-CD3Lys-LNP				mean	sd	mCD3OPTIMAL-LNP						mean	sd
	CD4+ T cells	12	7.03	7.8	7.75	8.645	2.26416	46.9	36.9	46.6	44.7	37.2	45.5	43.5	4.27161
	CD8+ T cells	14.7	7.29	9.17	8.88	10.01	3.23404	49.2	40.9	57	49.1	35.8	53.2	48.775	9.23196
	CD19+ B cells	2.03	0.2	0.068	0.2	0.6245	0.939064	0.74	1.19	0.89	0.12	0.36	0.13	0.375	0.360786
	Dendritic cells	33	7.95	5.48	5.28	12.9275	13.4366	27.2	21.9	28.7	12.1	12.4	6.26	14.865	9.64667
	Kupffer cells	10.5	1.61	0.59	0.92	3.405	4.74905	3.03	3.13	2.49	1.28	1.02	0.53	1.33	0.833507
	Monocytes	10.6	2.55	1.7	1.5	4.0875	4.36547	7.07	5.41	7.26	0.21	0.4	0.16	2.0075	3.50319
	Neutrophils	31.7	1.02	1.06	1.48	8.815	15.2581	5.62	4.52	3.25	0.25	5.72	0	2.305	2.71363
c		mAb-CD3Lys-LNP				mean	sd	mCD3OPTIMAL-LNP						mean	sd
	CD4+ T cells	2.57	3.24	2.66	2.41	2.72	0.361755	6.54	6.87	8.23	9.32	5.62	10	8.2925	1.92505
	CD8+ T cells	0.96	1.48	1.21	1	1.1625	0.23838	2.12	2.92	2.77	4.29	1.91	4.31	3.32	1.18485
	CD19+ B cells	0.047	0.035	0.021	0.015	0.0295	0.0143643	0.093	0.37	0.14	0.15	0.29	0.17	0.1875	0.0694622
	Dendritic cells	4.23	3.68	3.05	2.61	3.3925	0.710323	0.76	2.52	1.72	2.1	1.91	1.84	1.8925	0.159034
	Monocytes	1.75	0.77	0.47	0.3	0.8225	0.648145	0.41	0.34	0.41	0.33	0.15	0.65	0.385	0.207445
d		mCD3lysine-LNP				mean	sd	mCD3optimal-LNP						mean	sd
	CD4+ T cells	3.24	2.76	2.41	1.97	2.595	0.537928	15.9	9.01	5.97	17.3	10.6	13.5	11.8425	4.78057
	CD8+ T cells	7.11	4.3	4.23	3.98	4.905	1.4764	34.6	29.2	39	29.6	10.4	15	23.5	13.1823
	CD19+ B cells	0.00616	0.01	0.00328	0	0.00486	0.00425149	0.13	0.39	0.16	0.09	0.21	0	0.115	0.0911043
	Monocytes	1.89	1.3	0.73	0.6	1.13	0.590875	0.016	0	0	0.00524	0.00502	0	0.002565	0.00296317
	Neutrophils	0.88	2.84	0.37	0.18	1.0675	1.21807	0.92	0.8	0	0.41	0.19	0.39	0.2475	0.192592

## Sheet: Sup Fig 15
Sup Fig 15
a	Unmodified LNP	mCD3-LNP	mCD4-LNP	mCD5-LNP	mCD7-LNP	mCD22-LNP	mIso-LNP		Dunnett's multiple comparisons test	Mean Diff.	95.00% CI of diff.	Below threshold?	Summary	Adjusted P Value	A-?
	30.3899	4211.82	6843.96	2244.09	1790.52	822.486	5039.28		Unmodified LNP vs. mCD3-LNP	-4841	-6059 to -3623	Yes	****	<0.0001	B
	28.1883	5232.54	6392.49	2518.87	1913.96	1725.67	4183.45		Unmodified LNP vs. mCD4-LNP	-6891	-8109 to -5673	Yes	****	<0.0001	C
	28.307	5164.98	7523.2	2745.83	1702.26	958.27	3170.39		Unmodified LNP vs. mCD5-LNP	-2474	-3692 to -1256	Yes	***	0.0002	D
									Unmodified LNP vs. mCD7-LNP	-1773	-2991 to -555.2	Yes	**	0.004	E
MEAN	28.9617	4869.78	6919.88	2502.93	1802.25	1168.81	4131.04		Unmodified LNP vs. mCD22-LNP	-1140	-2358 to 78.26	No	ns	0.0705	F
SD	1.23824	570.812	569.164	251.248	106.339	487.011	935.547		Unmodified LNP vs. mIso-LNP	-4102	-5320 to -2884	Yes	****	<0.0001	G
b	Unmodified LNP	mCD3-LNP	mCD4-LNP	mCD5-LNP	mCD7-LNP	mCD22-LNP	mIso-LNP		Dunnett's multiple comparisons test	Mean Diff.	95.00% CI of diff.	Below threshold?	Summary	Adjusted P Value	G-?
	0	10485.7	10011	1312.06	1238.57	255.789	7249.75		mIso-LNP vs. Unmodified LNP	6238	3358 to 9118	Yes	***	0.0001	A
	0	13485.4	10192.7	1682.66	1437.86	801.096	6550.48		mIso-LNP vs. mCD3-LNP	-6849	-9729 to -3969	Yes	****	<0.0001	B
	0	15291.8	12886.1	2315.54	1347.74	630.254	4914.81		mIso-LNP vs. mCD4-LNP	-4792	-7672 to -1912	Yes	**	0.0013	C
									mIso-LNP vs. mCD5-LNP	4468	1588 to 7348	Yes	**	0.0024	D
MEAN	0	13087.6	11029.9	1770.09	1341.39	562.38	6238.34		mIso-LNP vs. mCD7-LNP	4897	2017 to 7777	Yes	**	0.0011	E
SD	0	2427.58	1610.09	507.42	99.7962	278.918	1198.36		mIso-LNP vs. mCD22-LNP	5676	2796 to 8556	Yes	***	0.0003	F
c	Unmodified LNP	mCD3-LNP	mCD4-LNP	mCD5-LNP	mCD7-LNP	mCD22-LNP	mIso-LNP		Dunnett's multiple comparisons test	Mean Diff.	95.00% CI of diff.	Below threshold?	Summary	Adjusted P Value	A-?
	40.4753	877.579	617.102	218.447	211.933	80.7124	859.673		Unmodified LNP vs. mCD3-LNP	-842.3	-1162 to -522.3	Yes	****	<0.0001	B
	38.4594	767.114	841.871	300.395	212.603	266.603	503.383		Unmodified LNP vs. mCD4-LNP	-763.7	-1084 to -443.6	Yes	****	<0.0001	C
	39.6189	1000.79	950.537	402.492	156.931	120.875	365.243		Unmodified LNP vs. mCD5-LNP	-267.6	-587.6 to 52.41	No	ns	0.1182	D
									Unmodified LNP vs. mCD7-LNP	-154.3	-474.3 to 165.7	No	ns	0.5572	E
MEAN	39.5179	881.827	803.17	307.111	193.822	156.064	576.099		Unmodified LNP vs. mCD22-LNP	-116.5	-436.6 to 203.5	No	ns	0.7813	F
SD	1.01175	116.895	170.053	92.2061	31.9507	97.8138	255.11		Unmodified LNP vs. mIso-LNP	-536.6	-856.6 to -216.6	Yes	**	0.0012	G
d	Unmodified LNP	mCD3-LNP	mCD4-LNP	mCD5-LNP	mCD7-LNP	mCD22-LNP	mIso-LNP		Dunnett's multiple comparisons test	Mean Diff.	95.00% CI of diff.	Below threshold?	Summary	Adjusted P Value	A-?
	37.1217	487.352	122.183	63.0655	60.0003	46.9153	57.7803		Unmodified LNP vs. mCD3-LNP	-587	-705.5 to -468.6	Yes	****	<0.0001	B
	37.8675	742.722	123.428	61.9889	70.1089	55.9058	53.4743		Unmodified LNP vs. mCD4-LNP	-100.9	-219.3 to 17.63	No	ns	0.1095	C
	37.4647	643.518	169.42	68.5235	64.3278	50.7874	48.8197		Unmodified LNP vs. mCD5-LNP	-27.04	-145.5 to 91.44	No	ns	0.9613	D
									Unmodified LNP vs. mCD7-LNP	-27.33	-145.8 to 91.16	No	ns	0.9595	E
MEAN	37.4846	624.53	138.344	64.526	64.8124	51.2028	53.3581		Unmodified LNP vs. mCD22-LNP	-13.72	-132.2 to 104.8	No	ns	0.9987	F
SD	0.373314	128.739	26.9198	3.50355	5.07172	4.50962	4.48143		Unmodified LNP vs. mIso-LNP	-15.87	-134.4 to 102.6	No	ns	0.9972	G

## Sheet: Sup Fig 16
Figure name
a
	Vehicle	SM102/DSPE	mCD3-LNP	SM102/DMG			Dunnett's multiple comparisons test	Mean Diff.	95.00% CI of diff.	Below threshold?	Summary	Adjusted P Value	A-?
	-1.95	0.56	-1.09	-2.75			Vehicle vs. SM102/DSPE	0.964	-1.952 to 3.880	No	ns	0.7941	B	SM102/DSPE
	2.79	-3.33	-3.41	-3.49			Vehicle vs. CD3LysLNP	1.888	-1.028 to 4.804	No	ns	0.283	C	CD3LysLNP
	-2.62	-2.08	-1.57	-2.07			Vehicle vs. mCD3-LNP	2.014	-0.9022 to 4.930	No	ns	0.2347	D	mCD3-LNP
	-3.25	-3.56	-6.52	-3.5			Vehicle vs. SM102/DMG	1.656	-1.260 to 4.572	No	ns	0.3897	E	SM102/DMG
	-1.98	-3.42	-4.49	-3.48
b
	Vehicle	SM102/DSPE	mCD3-LNP	SM102/DMG			Dunnett's multiple comparisons test	Mean Diff.	95.00% CI of diff.	Below threshold?	Summary	Adjusted P Value	A-?
	71.7	68.2	99.4	84.9			Vehicle vs. SM102/DSPE	-5.16	-31.17 to 20.85	No	ns	0.9561	B	SM102/DSPE
	59.2	79.4	89.6	73.5			Vehicle vs. CD3LysLNP	-11.24	-37.25 to 14.77	No	ns	0.6165	C	CD3LysLNP
	76.7	69.5	83.1	76.4			Vehicle vs. mCD3-LNP	-42.24	-68.25 to -16.23	Yes	**	0.0013	D	mCD3-LNP
	60.3	70.2	159	73			Vehicle vs. SM102/DMG	-13.04	-39.05 to 12.97	No	ns	0.4953	E	SM102/DMG
	69	75.4	117	94.3
D	Vehicle	SM102/DSPE	SM102/DMG	CD3 targted LNP			Dunnett's multiple comparisons test	Mean Diff.	95.00% CI of diff.	Below threshold?	Summary	Adjusted P Value	A-?
	198.48	186.67	191.08	161.81			Vehicle vs. SM102/DSPE	-7.264	-159.1 to 144.6	No	ns	0.9998	B	SM102/DSPE
	123.75	167.78	220.05	143.56			Vehicle vs. SM102/DMG	-151.6	-303.4 to 0.2199	No	ns	0.0504	C	SM102/DMG
	156.08	133.33	227.06	122.89			Vehicle vs. CD3 targted LNP	-10.99	-162.8 to 140.8	No	ns	0.999	D	CD3 targted LNP
	159	148.52	653.52	191.85			Vehicle vs. CD3LysLNP	-42.11	-193.9 to 109.7	No	ns	0.8733	E	CD3LysLNP
	126.98	164.31	230.59	199.14
E	Vehicle	SM102/DSPE	SM102/DMG	CD3 targted LNP			Dunnett's multiple comparisons test	Mean Diff.	95.00% CI of diff.	Below threshold?	Summary	Adjusted P Value	A-?
	45.23	53.41	126.28	74.75			Vehicle vs. SM102/DSPE	9.838	-41.87 to 61.54	No	ns	0.962	B	SM102/DSPE
	51.55	55.21	195.37	58.81			Vehicle vs. SM102/DMG	-39.16	-90.86 to 12.55	No	ns	0.1731	C	SM102/DMG
	114.87	54.28	90.25	58			Vehicle vs. CD3 targted LNP	3.014	-48.69 to 54.72	No	ns	0.9996	D	CD3 targted LNP
	68.3	48.39	56.82	54.65			Vehicle vs. CD3LysLNP	-9.516	-61.22 to 42.19	No	ns	0.9661	E	CD3LysLNP
	49.63	69.1	56.64	68.3
F	Vehicle	Untargeted DSPE	Untargeted DMG	CD3-TP1107-LNP			Dunnett's multiple comparisons test	Mean Diff.	95.00% CI of diff.	Below threshold?	Summary	Adjusted P Value	A-?
	140.073	141.155	141.43	136.344			Vehicle vs. Untargeted DSPE	-0.3443	-3.052 to 2.363	No	ns	0.991	B	Untargeted DSPE
	139.816	138.163	140.55	138.512			Vehicle vs. Untargeted DMG	-0.06979	-2.777 to 2.637	No	ns	>0.9999	C	Untargeted DMG
	140.073	141.907	139.412	142.731			Vehicle vs. CD3-TP1107-LNP	0.5958	-2.111 to 3.303	No	ns	0.9381	D	CD3-TP1107-LNP
	142.108	142.236	141.742	141.815			Vehicle vs. CD3LysLNP	0.7116	-1.996 to 3.419	No	ns	0.8919	E	CD3LysLNP
	141.925	142.255	141.21	141.613
G	Vehicle	Untargeted DSPE	Untargeted DMG	CD3-TP1107-LNP			Dunnett's multiple comparisons test	Mean Diff.	95.00% CI of diff.	Below threshold?	Summary	Adjusted P Value	A-?
	258.336	243.236	299.303	370.5			Vehicle vs. Untargeted DSPE	-3.306	-44.67 to 38.06	No	ns	0.9985	B	Untargeted DSPE
	236.706	255.98	263.712	349.544			Vehicle vs. Untargeted DMG	-15.52	-56.88 to 25.85	No	ns	0.7185	C	Untargeted DMG
	265.359	262.888	259.442	435.355			Vehicle vs. CD3-TP1107-LNP	-152.9	-194.3 to -111.6	Yes	****	<0.0001	D	CD3-TP1107-LNP
	244.084	256.396	253.338	396.428			Vehicle vs. CD3LysLNP	-8.394	-49.76 to 32.97	No	ns	0.9527	E	CD3LysLNP
	249.566	252.083	255.841	466.815
