# Supplementary material for: A versatile antibody capture system drives specific in vivo delivery of mRNA-loaded lipid nanoparticles
Source: Nat Nanotechnol. 2025 Aug 4;20(9):1273–84. doi: 10.1038/s41565-025-01954-9 (PMC12443633; doi:10.1038/s41565-025-01954-9)
Supplement: Supplementary file 4 — Statistical source data. [file 41565_2025_1954_MOESM4_ESM.xlsx]

## Sheet: Figure 2
Figure name		Item	Area intensity	Percentage of Labelled
b	DSPE-TP1107optimal	Free TP1107Q13	6.73768e+06	0.122124
		DSPE-PEG2000-TP1107	937298
	DSPE-TP1107random	Free TP1107random	6.79517e+06
		DSPE-PEG2000-TP1107random	533804	0.0664928
		DSPE-PEG2000-TP1107random	340469	0.0424102
		DSPE-PEG2000-TP1107random	186170	0.0231902
		DSPE-PEG2000-TP1107random	172374	0.0214716
Figure name		Item	Area intensity	Percentage of Labelled
c	LNP-TP1107random	LNP-TP1107random 1	2.77101e+06	0.524508
		LNP-TP1107random 2	1.36984e+06	0.25929
		LNP-TP1107random 3	754706	0.142854
		LNP-TP1107random 4	387503	0.0733482
Figure name		Size (nm)	Mean	n	Standard Deviation	Figure name
e	Umodified LNP	83.6	82.72	5	1.47547	e
		83.7				Number of families	1
		80.7				Number of comparisons per family	3
		81.6				Alpha	0.05
		84
	TP1107optimal-MC3DSPE-LNP	80.5	84.68	5	5.42467	Tukey's multiple comparisons test	Mean Diff.	95.00% CI of diff.	Below threshold?	Summary	Adjusted P Value
		81.4				Unmodified LNP vs. TP1107optimal-MC3DSPE-LNP	-1.96	-11.71 to 7.786	No	ns	0.8551	A-B
		80.8				Unmodified LNP vs. TP1107optimal-MC3DSPE-LNP	-9.58	-19.33 to 0.1658	No	ns	0.0541	A-C
		88.1				TP1107optimal-MC3DSPE-LNP vs. TP1107optimal-MC3DSPE-LNP	-7.62	-17.37 to 2.126	No	ns	0.1346	B-C
		92.6
	TP1107random-MC3DSPE-LNP	103.4	92.3	5	8.27526	Test details	Mean 1	Mean 2	Mean Diff.	SE of diff.	n1	n2	q	DF
		99				Unmodified LNP vs. TP1107optimal-MC3DSPE-LNP	82.72	84.68	-1.96	3.653	5	5	0.7588	12
		86				Unmodified LNP vs. TP1107optimal-MC3DSPE-LNP	82.72	92.3	-9.58	3.653	5	5	3.709	12
		86.5				TP1107optimal-MC3DSPE-LNP vs. TP1107optimal-MC3DSPE-LNP	84.68	92.3	-7.62	3.653	5	5	2.95	12
		86.6
Figure name		Zeta potential	Mean	n	Standard Deviation
f	Umodified LNP	-6.38	-7.517	3	1.724	Figure name
		-6.67				f
		-9.5				Number of families	1
	TP1107optimal-MC3DSPE-LNP	-10.4	-10.21	3	0.5122	Number of comparisons per family	3
		-9.63				Alpha	0.05
	TP1107random-MC3DSPE-LNP	-10.6
		-8.97	-9.923	3	0.8316	Tukey's multiple comparisons test	Mean Diff.	95.00% CI of diff.	Below threshold?	Summary	Adjusted P Value
		-10.5				TP1107optimal-MC3DSPE-LNP	2.693	-0.1723 to 5.559	No	ns	0.0629	A-B
		-10.3				TP1107random-MC3DSPE-LNP	2.407	-0.4589 to 5.272	No	ns	0.0926	A-C
						TP1107optimal-MC3DSPE-LNP vs. TP1107random-MC3DSPE-LNP	-0.2867	-3.152 to 2.579	No	ns	0.9498	B-C
						Test details	Mean 1	Mean 2	Mean Diff.	SE of diff.	n1	n2	q	DF
						TP1107optimal-MC3DSPE-LNP	-7.517	-10.21	2.693	0.9339	3	3	4.078	6
						TP1107random-MC3DSPE-LNP	-7.517	-9.923	2.407	0.9339	3	3	3.644	6
						TP1107optimal-MC3DSPE-LNP vs. TP1107random-MC3DSPE-LNP	-10.21	-9.923	-0.2867	0.9339	3	3	0.4341	6
Figure name		Encapsulation Efficiency	Mean	n	Standard Deviation	Figure name
g	Umodified LNP	94	94	3	2	g
		92				Number of families	1
		96				Number of comparisons per family	2
	TP1107optimal-MC3DSPE-LNP	99	97.33	3	1.528	Alpha	0.05
		97
		96				Dunnett's multiple comparisons test	Mean Diff.	95.00% CI of diff.	Below threshold?	Summary	Adjusted P Value	A-?
	TP1107random-MC3DSPE-LNP	93	95	3	4.359	Unmodified LNP vs.TP1107optimal-MC3DSPE-LNP	-3.333	-10.13 to 3.460	No	ns	0.336	B	LNPTP1107Q13 0.5%
		100				Unmodified LNP vs. TP1107random-MC3DSPE-LNP	-1	-7.793 to 5.793	No	ns	0.8818	C	LNPTP1107WT 0.5%
		92
		91.2				Test details	Mean 1	Mean 2	Mean Diff.	SE of diff.	n1	n2	q	DF
		101				Unmodified LNP vs.TP1107optimal-MC3DSPE-LNP	94	97.33	-3.333	2.373	3	3	1.405	6
						Unmodified LNP vs. TP1107random-MC3DSPE-LNP	94	95	-1	2.373	3	3	0.4215	6
Figure name		TP1107 per LNP	Mean	n	Standard Deviation	Table Analyzed	h
h	TP1107optimal-MC3DSPE-LNP	262.2	213.2	4	35.76
		179.4				Column B	TP1107random-MC3DSPE-LNP
		196.2				vs.	vs.
		215				Column A	TP1107optimal-MC3DSPE-LNP
	TP1107random-MC3DSPE-LNP	577.7	513.6	4	78.19
		483.1				Unpaired t test
		417				P value	0.0004
		576.61				P value summary	***
						Significantly different (P < 0.05)?	Yes
						One- or two-tailed P value?	Two-tailed
						t, df	t=6.988, df=6
						How big is the difference?
						Mean of column A	213.2
						Mean of column B	513.6
						Difference between means (B - A) ± SEM	300.4 ± 42.99
						95% confidence interval	195.2 to 405.6
						R squared (eta squared)	0.8906
						F test to compare variances
						F, DFn, Dfd	4.782, 3, 3
						P value	0.2311
						P value summary	ns
						Significantly different (P < 0.05)?	No
						Data analyzed
						Sample size, column A	4
						Sample size, column B	4
Figure name			Mean	n	Standard Deviation
j	mTfRoptimal-MC3-LNP	89	84.7	3	4.03361	Table Analyzed	j
		84.1
		81				Column B	mTfRrandom-MC3-LNP
	mTfRrandom-MC3-LNP	93.2	309.941	3	187.684	vs.	vs.
						Column A	mTfRoptimal-MC3-LNP
						Unpaired t test
						P value	0.0512
						P value summary	ns
						Significantly different (P < 0.05)?	No
						One- or two-tailed P value?	Two-tailed
						t, df	t=2.753, df=4
						How big is the difference?
						Mean of column A	84.7
						Mean of column B	95.13
						Difference between means (B - A) ± SEM	10.43 ± 3.790
						95% confidence interval	-0.08830 to 20.95
						R squared (eta squared)	0.6546
						F test to compare variances
						F, DFn, Dfd	1.648, 2, 2
						P value	0.7553
						P value summary	ns
						Significantly different (P < 0.05)?	No
						Data analyzed
						Sample size, column A	3
						Sample size, column B	3
