# Supplementary material for: A versatile antibody capture system drives specific in vivo delivery of mRNA-loaded lipid nanoparticles
Source: Nat Nanotechnol. 2025 Aug 4;20(9):1273–84. doi: 10.1038/s41565-025-01954-9 (PMC12443633; doi:10.1038/s41565-025-01954-9)
Supplement: Supplementary file 5 — Statistical source data. [file 41565_2025_1954_MOESM5_ESM.xlsx]

## Sheet: Sheet1
Figure name			n	Mean	SD
a		Cy5 Mean Fluorescence Intensity	3
	DMG	12297		12359.3	67.4858
		12431
		12350
		Cy5 Mean Fluorescence Intensity	3
	DSPE	2742		2777.33	81.9288
		2719
		2871
Figure name
b		eGFP Mean Fluorescence Intensity	3
	DMG	1926		1680	213.127
		1551
		1563
		eGFP Mean Fluorescence Intensity	3
	DSPE	61		58.6667	7.76745
		65
		50
Figure name			n	Mean	SD
c		Cy5 Mean Fluorescence Intensity	3
	mTfR-MC3/DMG-LNP	140732		139445	1596.11
		139944
		137659
		Cy5 Mean Fluorescence Intensity	3
	mIso-MC3/DMG-LNP	43794		43055	772.429
		42253
		43118
		Cy5 Mean Fluorescence Intensity	3
	MC3/DMG-LNP	12297		12359.3	67.4858
		12431
		12350
Figure name		Cy5 Mean Fluorescence Intensity
d	mTfR-MC3/DSPE-LNP	150008	3	169967	17874.6
		184500
		175392
		Cy5 Mean Fluorescence Intensity
	mIso-MC3/DSPE-LNP	1499	3	1611	148.162
		1779
		1555
		Cy5 Mean Fluorescence Intensity
	MC3/DSPE-LNP	2742	3	2777.33	81.9288
		2719
		2871
Figure name		eGFP Mean Fluorescence Intensity	3
f	mTfR-MC3/DMG-LNP	129805		121866	7494.74
		120881
		114913
		eGFP Mean Fluorescence Intensity	3
	mIso-MC3/DMG-LNP	41384		24815	14361
		15947
		17114
		eGFP Mean Fluorescence Intensity	3
	MC3/DMG-LNP	1926		1680	213.127
		1551
		1563
Figure name
f		eGFP Mean Fluorescence Intensity
	mTfR-MC3/DSPE-LNP	102763	3	110362	7119.47
		116878
		111444
		eGFP Mean Fluorescence Intensity
	mIso-MC3/DSPE-LNP	112	3	111.333	14.0119
		97
		125
		eGFP Mean Fluorescence Intensity
	MC3/DSPE-LNP	61	3	58.6667	7.76745
		65
		50
Figure name
e		Cy5 Fold change
	mTfR-MC3/DMG-LNP	11.2826
	mIso-MC3/DMG-LNP	3.4836
	mTfR-MC3/DSPE-LNP	61.1978
	mIso-MC3/DSPE-LNP	0.580053
Figure name		eGFP expression fold change
h	mTfR-MC3/DMG-LNP	72.5395
	mIso-MC3/DMG-LNP	14.7708
	mTfR-MC3/DSPE-LNP	1881.16
	mIso-MC3/DSPE-LNP	1.89773
