# Supplementary material for: A versatile antibody capture system drives specific in vivo delivery of mRNA-loaded lipid nanoparticles
Source: Nat Nanotechnol. 2025 Aug 4;20(9):1273–84. doi: 10.1038/s41565-025-01954-9 (PMC12443633; doi:10.1038/s41565-025-01954-9)
Supplement: Supplementary file 6 — Statistical source data. [file 41565_2025_1954_MOESM6_ESM.xlsx]

## Sheet: Sheet1
Figure name
a	Cy5	TP1107optimal-MC3/DSPE-LNP			mean	SD
	2:1	32002.7	29108.7	30039.7	30383.7	1477.35
	1:1	82352.7	75304.7	73729.7	77129	4591.86
	1:2	217381	216839	208713	214311	4855.58
	1:4	265876	249185	252701	255920	8798.98
	1:8	252674	228921	232331	237975	12843.1
	1:16	110924	96006.7	95797.7	100909	8673.3
	1:32	52693.7	46611.7	44215.7	47840.3	4370.51
	1:64	37083.7	33155.7	32365.7	34201.7	2526.95
b	% GFP	TP1107optimal-MC3/DSPE-LNP
	2:1	8.59	7.85	6.94	7.79333	0.826458
	1:1	49.47	48.27	44.17	47.3033	2.77909
	1:2	90.17	89.17	88.77	89.37	0.72111
	1:4	90.07	88.47	89.37	89.3033	0.802081
	1:8	85.97	84.27	84.97	85.07	0.8544
	1:16	46.37	38.07	35.67	40.0367	5.61456
	1:32	12.47	10.67	9.27	10.8033	1.60416
	1:64	6.81	6.21	5.6	6.20667	0.605007
c	GFP MFI	TP1107optimal-MC3/DSPE-LNP
	2:1	601.67	571.67	548.67	574.003	26.5769
	1:1	1691.67	1655.67	1549.67	1632.34	73.8196
	1:2	4893.67	4635.67	4559.67	4696.34	175.07
	1:4	5140.67	4745.67	4861.67	4916	203.028
	1:8	4261.67	3990.67	4021.67	4091.34	148.325
	1:16	1598.67	1337.67	1275.67	1404	171.413
	1:32	633.67	593.67	539.67	589.003	47.1734
	1:64	474.67	451.67	423.67	450.003	25.5408
d	Antibody per LNP MC3. 08292023	mTfRoptimal-MC3/DSPE-LNP			mean	SD
	6.9375	52693.7	46611.7	44215.7	47840.3	4370.51
	13.875	110924	96006.7	95797.7	100909	8673.3
	27.75	252674	228921	232331	237975	12843.1
	55.5	265876	249185	252701	255920	8798.98
	111	217381	216839	208713	214311	4855.58
		mTfRRANDOM-MC3/DSPE-LNP				SD
	9.28125	21392.7	20372.7	19328.7	20364.7	1032.02
	18.5625	64593.7	55948.7	57262.7	59268.3	4658.44
	37.125	109955	103508	100189	104550	4965.79
	74.25	127428	125261	118037	123575	4917.2
	148.5	139414	117958	117524	124965	12514.8
e	Antibody per LNP MC3. 08292023	mTfRoptimal-MC3/DSPE-LNP			mean	SD
	6.9375	633.67	593.67	539.67	589.003	47.1734
	13.875	1598.67	1337.67	1275.67	1404	171.413
	27.75	4261.67	3990.67	4021.67	4091.34	148.325
	55.5	5140.67	4745.67	4861.67	4916	203.028
	111	4893.67	4635.67	4559.67	4696.34	175.07
			mTfRRANDOM-MC3/DSPE-LNP		mean	SD
	9.28125	117.67	103.67	110.67	110.67	7
	18.5625	405.67	351.67	345.67	367.67	33.0454
	37.125	722.67	729.67	689.67	714.003	21.362
	74.25	879.67	878.67	833.67	864.003	26.2742
	148.5	1070.67	1037.67	947.67	1018.67	63.6632
f	Antibody per LNP MC3. 08292023	mTfRoptimal-MC3/DSPE-LNP			mean	SD
	6.9375	12.47	10.67	9.27	10.8033	1.60416
	13.875	46.37	38.07	35.67	40.0367	5.61456
	27.75	85.97	84.27	84.97	85.07	0.8544
	55.5	90.07	88.47	89.37	89.3033	0.802081
	111	90.17	89.17	88.77	89.37	0.72111
			mTfRRANDOM-MC3/DSPE-LNP		mean	SD
	9.28125	0.19	0.24	0.13	0.186667	0.0550757
	18.5625	4.84	3.44	3.83	4.03667	0.722519
	37.125	15.77	16.27	15.17	15.7367	0.550757
	74.25	21.57	21.37	20.07	21.0033	0.814453
	148.5	27.97	27.07	23.97	26.3367	2.09841
G	Unmodified LNP		n=3	mean	SD
		16.3		20.3	8.7178
		14.3
		30.3
	mAbCD3-LNP		n=3	mean	SD
		370.3		384.3	37.9868
		355.3
		427.3
	mAbCD4-LNP		n=3	mean	SD
		1017.3		1087.3	64.4903
		1100.3
		1144.3
	mAbCD5-LNP		n=3	mean	SD
		16825.3		17424.6	858.636
		17040.3
		18408.3
	mAbCD7-LNP		n=3	mean	SD
		96085.3		96375	1781.25
		94756.3
		98283.3
	mAbIso-LNP		n=3	mean	SD
		253.3		269.967	21.5484
		262.3
		294.3
	Unmodified LNP		n=3	mean	SD
H		0.6		0.666667	0.11547
		0.6
		0.8
	mAbCD3-LNP
		12.5	n=3	mean	SD
		13.2		13.5	0.424264
		13.8
	mAbCD4-LNP		n=3	mean	SD
		24.7		24.8667	0.152753
		25
		24.9
	mAbCD5-LNP		n=3	mean	SD
		89		89.7333	0.873689
		89.5
		90.7
	mAbCD7-LNP		n=3	mean	SD
		99.1		99.0667	0.251661
		98.8
		99.3
	mAbIso-LNP		n=3	mean	SD
		5.7		5.7	0
		5.7
		5.7
	Unmodified LNP		n=3	mean	SD
i		94		88	18.735
		67
		103
	mAbCD3-LNP		n=3	mean	SD
		388		407.667	17.0978
		416
		419
	mAbCD4-LNP		n=3	mean	SD
		616		619	2.64575
		620
		621
	mAbCD5-LNP		n=3	mean	SD
		7435		7584.33	344.218
		7340
		7978
	mAbCD7-LNP		n=3	mean	SD
		69877		70327.3	1215.75
		69401
		71704
	mAbIso-LNP		n=3	mean	SD
		246		247.333	4.16333
		252
		244
