# Supplementary material for: A versatile antibody capture system drives specific in vivo delivery of mRNA-loaded lipid nanoparticles
Source: Nat Nanotechnol. 2025 Aug 4;20(9):1273–84. doi: 10.1038/s41565-025-01954-9 (PMC12443633; doi:10.1038/s41565-025-01954-9)
Supplement: Supplementary file 7 — Statistical source data. [file 41565_2025_1954_MOESM7_ESM.xlsx]

## Sheet: Sheet1
Figure
b	Cy5 MFI											Tukey's multiple comparisons test	Mean Diff.	95.00% CI of diff.	Below threshold?	Summary	Adjusted P Value
		Donor 11			Donor 12			Donor 14				Cy5 MFI
	Unimodified LNP	176.27	186.27	217.27	183.2	167.2	193.2	164.33	244.33	178.33		MC3 vs. CD3	-39019	-40580 to -37458	Yes	****	<0.0001
	mCD3-LNP	38737.3	35865.3	36096.3	32316.2	33132.2	31891.2	49691.3	47302.3	47846.3		MC3 vs. CD4	-21632	-23193 to -20071	Yes	****	<0.0001
	mCD4-LNP	17715.3	13015.3	16065.3	10612.2	11243.2	11317.2	35630.3	39600.3	41202.3		MC3 vs. CD5	-31006	-32567 to -29445	Yes	****	<0.0001
	mCD5-LNP	22942.3	22898.3	22304.3	26180.2	26152.2	27349.2	44118.3	44631.3	44185.3		MC3 vs. CD7	-55886	-57447 to -54325	Yes	****	<0.0001
	mCD7-LNP	61505.3	59800.3	60613.3	46116.2	45604.2	44977.2	60963.3	63362.3	61741.3		MC3 vs. IgG1	5.444	-1555 to 1566	No	ns	>0.9999
	mIso-LNP	192.27	158.27	165.27	176.2	171.2	160.2	211.33	212.33	214.33		CD3 vs. CD4	17386	15825 to 18947	Yes	****	<0.0001
		Mean Donor 11	SD Donor 11		Mean Donor 12	SD Donor 12		Mean Donor 14	SD Donor 14		n=9	CD3 vs. CD5	8013	6452 to 9574	Yes	****	<0.0001
	Unimodified LNP	193.27	21.3776		181.2	13.1149		195.663	42.7239			CD3 vs. CD7	-16867	-18428 to -15306	Yes	****	<0.0001
	mCD3-LNP	36899.6	1595.65		32446.5	630.682		48280	1252.15			CD3 vs. IgG1	39024	37463 to 40585	Yes	****	<0.0001
	mCD4-LNP	15598.6	2384.5		11057.5	387.441		38811	2868.64			CD4 vs. CD5	-9373	-10934 to -7812	Yes	****	<0.0001
	mCD5-LNP	22714.9	356.328		26560.5	683.149		44311.7	278.859			CD4 vs. CD7	-34254	-35814 to -32693	Yes	****	<0.0001
	mCD7-LNP	60639.6	852.805		45565.9	570.467		62022.3	1223.94			CD4 vs. IgG1	21638	20077 to 23199	Yes	****	<0.0001
	mIso-LNP	171.937	17.9536		169.2	8.18535		212.663	1.52753			CD5 vs. CD7	-24880	-26441 to -23319	Yes	****	<0.0001
												CD5 vs. IgG1	31011	29450 to 32572	Yes	****	<0.0001
												CD7 vs. IgG1	55891	54330 to 57452	Yes	****	<0.0001
Figure	GFP MFI
c		Donor 11			Donor 12			Donor 14				Tukey's multiple comparisons test	Mean Diff.	95.00% CI of diff.	Below threshold?	Summary	Adjusted P Value
	Unimodified LNP	35.67	43.67	32.67	37	41	35	17.67	18.67	23.67		GFP MFI
	mCD3-LNP	2185.67	2027.67	1976.67	2085	2062	1976	1300.67	1236.67	1252.67		MC3 vs. CD3	-1758	-1802 to -1714	Yes	****	<0.0001
	mCD4-LNP	134.67	129.67	131.67	94	91	87	164.67	150.67	155.67		MC3 vs. CD4	-94.89	-138.9 to -50.89	Yes	****	<0.0001
	mCD5-LNP	122.67	126.67	117.67	208	208	204	108.67	124.67	109.67		MC3 vs. CD5	-116.1	-160.1 to -72.11	Yes	****	<0.0001
	mCD7-LNP	528.67	556.67	531.67	589	604	599	620.67	662.67	642.67		MC3 vs. CD7	-561.1	-605.1 to -517.1	Yes	****	<0.0001
	mIso-LNP	27.67	20.67	21.67	18	12	12	8.67	17.67	22.67		MC3 vs. IgG1	13.78	-30.22 to 57.78	No	ns	0.9327
		Mean Donor 11	SD Donor 11		Mean Donor 12	SD Donor 12		Mean Donor 14	SD Donor 14		n=9	CD3 vs. CD4	1663	1619 to 1707	Yes	****	<0.0001
	Unimodified LNP	37.3367	5.68624		37.6667	3.05505		20.0033	3.21455			CD3 vs. CD5	1641	1597 to 1685	Yes	****	<0.0001
	mCD3-LNP	2063.34	108.969		2041	57.4543		1263.34	33.3067			CD3 vs. CD7	1196	1152 to 1240	Yes	****	<0.0001
	mCD4-LNP	132.003	2.51661		90.6667	3.51188		157.003	7.0946			CD3 vs. IgG1	1771	1727 to 1815	Yes	****	<0.0001
	mCD5-LNP	122.337	4.50925		206.667	2.3094		114.337	8.96289			CD4 vs. CD5	-21.22	-65.22 to 22.78	No	ns	0.6963
	mCD7-LNP	539.003	15.3731		597.333	7.63763		642.003	21.0079			CD4 vs. CD7	-466.2	-510.2 to -422.2	Yes	****	<0.0001
	mIso-LNP	23.3367	3.78594		14	3.4641		16.3367	7.0946			CD4 vs. IgG1	108.7	64.67 to 152.7	Yes	****	<0.0001
												CD5 vs. CD7	-445	-489.0 to -401.0	Yes	****	<0.0001
												CD5 vs. IgG1	129.9	85.89 to 173.9	Yes	****	<0.0001
												CD7 vs. IgG1	574.9	530.9 to 618.9	Yes	****	<0.0001
Figure	Cy5 MFI											Tukey's multiple comparisons test	Mean Diff.	95.00% CI of diff.	Below threshold?	Summary	Adjusted P Value
d		Donor 11			Donor 12			Donor 14				Cy5 MFI
	Unimodified LNP	39	45	84	63.67	60.67	81.67	35.33	77.33	53.33		MC3 vs. CD3	-27389	-28635 to -26144	Yes	****	<0.0001
	mCD3-LNP	35103	31289	32228	25920.7	26488.7	25347.7	24973.3	22466.3	23227.3		MC3 vs. CD4	-492.4	-1738 to 752.9	No	ns	0.8388
	mCD4-LNP	519	284	451	456.67	430.67	476.67	653.33	821.33	879.33		MC3 vs. CD5	-24639	-25885 to -23394	Yes	****	<0.0001
	mCD5-LNP	16558	16039	16445	21219.7	21213.7	21782.7	35249.3	37348.3	36438.3		MC3 vs. CD7	-82976	-84221 to -81731	Yes	****	<0.0001
	mCD7-LNP	92800	89861	89518	72491.7	72786.7	72002.7	87961.3	85397.3	84504.3		MC3 vs. IgG1	-35.78	-1281 to 1210	No	ns	>0.9999
	mIso-LNP	95	70	70	110.67	104.67	94.67	107.33	103.33	106.33		CD3 vs. CD4	26897	25652 to 28142	Yes	****	<0.0001
		Mean Donor 11	SD Donor 11		Mean Donor 12	SD Donor 12		Mean Donor 14	SD Donor 14		n=9	CD3 vs. CD5	2750	1505 to 3995	Yes	****	<0.0001
	Unimodified LNP	56	24.4336		68.67	11.3578		55.33	21.0713			CD3 vs. CD7	-55587	-56832 to -54341	Yes	****	<0.0001
	mCD3-LNP	32873.3	1987.21		25919	570.502		23555.7	1285.35			CD3 vs. IgG1	27354	26108 to 28599	Yes	****	<0.0001
	mCD4-LNP	418	120.926		454.67	23.0651		784.663	117.377			CD4 vs. CD5	-24147	-25392 to -22902	Yes	****	<0.0001
	mCD5-LNP	16347.3	272.937		21405.3	326.794		36345.3	1052.59			CD4 vs. CD7	-82483	-83729 to -81238	Yes	****	<0.0001
	mCD7-LNP	90726.3	1804.02		72427	395.98		85954.3	1794.55			CD4 vs. IgG1	456.7	-788.6 to 1702	No	ns	0.8768
	mIso-LNP	78.3333	14.4338		103.337	8.0829		105.663	2.08167			CD5 vs. CD7	-58337	-59582 to -57091	Yes	****	<0.0001
												CD5 vs. IgG1	24604	23358 to 25849	Yes	****	<0.0001
												CD7 vs. IgG1	82940	81695 to 84185	Yes	****	<0.0001
												Tukey's multiple comparisons test	Mean Diff.	95.00% CI of diff.	Below threshold?	Summary	Adjusted P Value
Figure	GFP MFI											GFP MFI
e		Donor 11			Donor 12			Donor 14				MC3 vs. CD3	-993.8	-1020 to -967.5	Yes	****	<0.0001
	Unimodified LNP	21	26	18	12.67	8.67	13.67	3.67	10.67	5.67		MC3 vs. CD4	22.44	-3.818 to 48.71	No	ns	0.1309
	mCD3-LNP	1432	1367	1326	1155.67	1139.67	1075.67	524.67	525.67	517.67		MC3 vs. CD5	-88.11	-114.4 to -61.85	Yes	****	<0.0001
	mCD4-LNP	1	11	-2	-12.33	-12.33	-19.33	-21.33	-12.33	-14.33		MC3 vs. CD7	-523.2	-549.5 to -497.0	Yes	****	<0.0001
	mCD5-LNP	120	115	120	97.67	91.67	93.67	66.67	97.67	110.67		MC3 vs. IgG1	13.44	-12.82 to 39.71	No	ns	0.6415
	mCD7-LNP	575	583	550	511.67	521.67	482.67	538.67	540.67	525.67		CD3 vs. CD4	1016	990.0 to 1042	Yes	****	<0.0001
	mIso-LNP	11	9	7	-11.33	-14.33	-10.33	-6.33	3.67	10.67		CD3 vs. CD5	905.7	879.4 to 931.9	Yes	****	<0.0001
		Mean Donor 11	SD Donor 11		Mean Donor 12	SD Donor 12		Mean Donor 14	SD Donor 14		n=9	CD3 vs. CD7	470.6	444.3 to 496.8	Yes	****	<0.0001
	Unimodified LNP	21.6667	4.04145		11.67	2.64575		6.67	3.60555			CD3 vs. IgG1	1007	981.0 to 1033	Yes	****	<0.0001
	mCD3-LNP	1375	53.4509		1123.67	42.332		522.67	4.3589			CD4 vs. CD5	-110.6	-136.8 to -84.29	Yes	****	<0.0001
	mCD4-LNP	3.33333	6.80686		-14.6633	4.04145		-15.9967	4.72582			CD4 vs. CD7	-545.7	-571.9 to -519.4	Yes	****	<0.0001
	mCD5-LNP	118.333	2.88675		94.3367	3.05505		91.67	22.6053			CD4 vs. IgG1	-9	-35.26 to 17.26	No	ns	0.9043
	mCD7-LNP	569.333	17.2143		505.337	20.2567		535.003	8.14453			CD5 vs. CD7	-435.1	-461.4 to -408.8	Yes	****	<0.0001
	mIso-LNP	9	2		-11.9967	2.08167		2.67	8.544			CD5 vs. IgG1	101.6	75.29 to 127.8	Yes	****	<0.0001
												CD7 vs. IgG1	536.7	510.4 to 562.9	Yes	****	<0.0001
												Cy5 MFI
												Tukey's multiple comparisons test	Mean Diff.	95.00% CI of diff.	Below threshold?	Summary	Adjusted P Value
Figure	Cy5 MFI
f		Donor 11			Donor 12			Donor 14				MC3 vs. CD3	-101.8	-1207 to 1003	No	ns	0.9998
	Unimodified LNP	15.67	24.67	44.67	21.67	17.67	31.67	16.67	51.67	25.67		MC3 vs. CD4	-83.22	-1188 to 1022	No	ns	>0.9999
	mCD3-LNP	123.67	135.67	137.67	70.67	59.67	90.67	196.67	173.67	177.67		MC3 vs. CD5	-97.22	-1202 to 1008	No	ns	0.9998
	mCD4-LNP	121.67	88.67	97.67	47.67	64.67	51.67	166.67	191.67	168.67		MC3 vs. CD7	-80422	-81527 to -79317	Yes	****	<0.0001
	mCD5-LNP	116.67	79.67	83.67	106.67	106.67	100.67	187.67	181.67	161.67		MC3 vs. IgG1	-47.33	-1152 to 1058	No	ns	>0.9999
	mCD7-LNP	90984.7	92825.7	90823.7	53674.7	50923.7	48611.7	97044.7	100639	98520.7		CD3 vs. CD4	18.56	-1086 to 1124	No	ns	>0.9999
	mIso-LNP	81.67	54.67	69.67	46.67	47.67	43.67	113.67	107.67	110.67		CD3 vs. CD5	4.556	-1100 to 1110	No	ns	>0.9999
		Mean Donor 11	SD Donor 11		Mean Donor 12	SD Donor 12		Mean Donor 14	SD Donor 14		n=9	CD3 vs. CD7	-80320	-81425 to -79215	Yes	****	<0.0001
	Unimodified LNP	28.3367	14.8436		23.67	7.2111		31.3367	18.1751			CD3 vs. IgG1	54.44	-1051 to 1159	No	ns	>0.9999
	mCD3-LNP	132.337	7.57188		73.67	15.7162		182.67	12.2882			CD4 vs. CD5	-14	-1119 to 1091	No	ns	>0.9999
	mCD4-LNP	102.67	17.0587		54.67	8.88819		175.67	13.8924			CD4 vs. CD7	-80339	-81444 to -79234	Yes	****	<0.0001
	mCD5-LNP	93.3367	20.306		104.67	3.4641		177.003	13.6137			CD4 vs. IgG1	35.89	-1069 to 1141	No	ns	>0.9999
	mCD7-LNP	91544.7	1112.3		51070	2534.67		98734.7	1806.53			CD5 vs. CD7	-80325	-81430 to -79220	Yes	****	<0.0001
	mIso-LNP	68.67	13.5277		46.0033	2.08167		110.67	3			CD5 vs. IgG1	49.89	-1055 to 1155	No	ns	>0.9999
												CD7 vs. IgG1	80375	79270 to 81480	Yes	****	<0.0001
Figure	GFP MFI	Donor 11			Donor 12			Donor 14
g	Unimodified LNP	1.67	2.67	1.67	4	-11	2	14.33	-9.67	4.33		GFP MFI
	mCD3-LNP	2.67	12.67	8.67	-5	-10	-8	-21.67	-6.67	-7.67		Tukey's multiple comparisons test	Mean Diff.	95.00% CI of diff.	Below threshold?	Summary	Adjusted P Value
	mCD4-LNP	4.67	8.67	3.67	-10	-6	-7	-3.67	-7.67	-11.67
	mCD5-LNP	4.67	-3.33	2.67	-4	-6	-6	-13.67	-16.67	-7.67		MC3 vs. CD3	5	-27.93 to 37.93	No	ns	0.9973
	mCD7-LNP	1583.67	1688.67	1589.67	876	847	830	2168.33	2305.33	2279.33		MC3 vs. CD4	4.333	-28.60 to 37.26	No	ns	0.9986
	mIso-LNP	3.67	5.67	2.67	-8	-9	-9	-0.67	-1.67	-5.67		MC3 vs. CD5	6.667	-26.26 to 39.60	No	ns	0.9897
		Mean Donor 11	SD Donor 11		Mean Donor 12	SD Donor 12		Mean Donor 14	SD Donor 14		n=9	MC3 vs. CD7	-1573	-1606 to -1540	Yes	****	<0.0001
	Unimodified LNP	2.00333	0.57735		-1.66667	8.14453		2.99667	12.0554			MC3 vs. IgG1	3.556	-29.37 to 36.48	No	ns	0.9995
	mCD3-LNP	8.00333	5.03322		-7.66667	2.51661		-12.0033	8.3865			CD3 vs. CD4	-0.6667	-33.60 to 32.26	No	ns	>0.9999
	mCD4-LNP	5.67	2.64575		-7.66667	2.08167		-7.67	4			CD3 vs. CD5	1.667	-31.26 to 34.60	No	ns	>0.9999
	mCD5-LNP	1.33667	4.16333		-5.33333	1.1547		-12.67	4.58258			CD3 vs. CD7	-1578	-1611 to -1545	Yes	****	<0.0001
	mCD7-LNP	1620.67	58.9661		851	23.2594		2251	72.7622			CD3 vs. IgG1	-1.444	-34.37 to 31.48	No	ns	>0.9999
	mIso-LNP	4.00333	1.52753		-8.66667	0.57735		-2.67	2.64575			CD4 vs. CD5	2.333	-30.60 to 35.26	No	ns	>0.9999
												CD4 vs. CD7	-1577	-1610 to -1545	Yes	****	<0.0001
												CD4 vs. IgG1	-0.7778	-33.71 to 32.15	No	ns	>0.9999
												CD5 vs. CD7	-1580	-1613 to -1547	Yes	****	<0.0001
												CD5 vs. IgG1	-3.111	-36.04 to 29.82	No	ns	0.9997
												CD7 vs. IgG1	1577	1544 to 1610	Yes	****	<0.0001
Figure	Cy5 MFI											Cy5 MFI
h		Donor 11			Donor 12			Donor 14				Tukey's multiple comparisons test	Mean Diff.	95.00% CI of diff.	Below threshold?	Summary	Adjusted P Value
	Unimodified LNP	545.33	535.33	602.33	465.33	323.33	441.33	184.33	252.33	152.33
	mAb-CD3-LNP	707.33	689.33	649.33	487.33	516.33	489.33	668.33	657.33	701.33		MC3 vs. CD3	-101.8	-1207 to 1003	No	ns	0.9998
	mAb-CD4-LNP	724.33	585.33	643.33	451.33	460.33	449.33	502.33	565.33	623.33		MC3 vs. CD4	-83.22	-1188 to 1022	No	ns	>0.9999
	mAb-CD5-LNP	984.33	893.33	884.33	805.33	805.33	812.33	1145.33	1213.33	1163.33		MC3 vs. CD5	-97.22	-1202 to 1008	No	ns	0.9998
	mAb-CD7-LNP	1351.33	1461.33	1312.33	822.33	794.33	740.33	922.33	886.33	902.33		MC3 vs. CD7	-80422	-81527 to -79317	Yes	****	<0.0001
	mAb-Iso-LNP	328.33	286.33	279.33	175.33	165.33	162.33	174.33	167.33	184.33		MC3 vs. IgG1	-47.33	-1152 to 1058	No	ns	>0.9999
		Mean Donor 11	SD Donor 11		Mean Donor 12	SD Donor 11		Mean Donor 14	SD Donor 11		n=9	CD3 vs. CD4	18.56	-1086 to 1124	No	ns	>0.9999
	Unimodified LNP	560.997	36.1432		409.997	76.0088		196.33	51.0686			CD3 vs. CD5	4.556	-1100 to 1110	No	ns	>0.9999
	mAb-CD3-LNP	681.997	29.6873		497.663	16.1967		675.663	22.8983			CD3 vs. CD7	-80320	-81425 to -79215	Yes	****	<0.0001
	mAb-CD4-LNP	650.997	69.8164		453.663	5.85947		563.663	60.5172			CD3 vs. IgG1	54.44	-1051 to 1159	No	ns	>0.9999
	mAb-CD5-LNP	920.663	55.3203		807.663	4.04145		1174	35.2326			CD4 vs. CD5	-14	-1119 to 1091	No	ns	>0.9999
	mAb-CD7-LNP	1375	77.2679		785.663	41.6813		903.663	18.037			CD4 vs. CD7	-80339	-81444 to -79234	Yes	****	<0.0001
	mAb-Iso-LNP	297.997	26.5016		167.663	6.80686		175.33	8.544			CD4 vs. IgG1	35.89	-1069 to 1141	No	ns	>0.9999
												CD5 vs. CD7	-80325	-81430 to -79220	Yes	****	<0.0001
												CD5 vs. IgG1	49.89	-1055 to 1155	No	ns	>0.9999
												CD7 vs. IgG1	80375	79270 to 81480	Yes	****	<0.0001
Figure	eGFP MFI	Donor 11			Donor 12			Donor 14				GFP MFI
i	Unimodified LNP	1	4	2	1	-35	5	-0.33	-10.33	-4.33		Tukey's multiple comparisons test	Mean Diff.	95.00% CI of diff.	Below threshold?	Summary	Adjusted P Value
	mAb-CD3-LNP	25	33	36	-13	-16	-19	-32.33	-22.33	-27.33		MC3 vs. CD3	5	-27.93 to 37.93	No	ns	0.9973
	mAb-CD4-LNP	2	18	1	-25	-24	-20	-17.33	-18.33	-21.33		MC3 vs. CD4	4.333	-28.60 to 37.26	No	ns	0.9986
	mAb-CD5-LNP	11	-5	-6	-19	-25	-28	-16.33	-23.33	-24.33		MC3 vs. CD5	6.667	-26.26 to 39.60	No	ns	0.9897
	mAb-CD7-LNP	10	19	1	-37	-33	-29	-27.33	-24.33	-22.33		MC3 vs. CD7	-1573	-1606 to -1540	Yes	****	<0.0001
	mAb-Iso-LNP	9	9	14	-27	-31	-26	-16.33	-18.33	-13.33		MC3 vs. IgG1	3.556	-29.37 to 36.48	No	ns	0.9995
		Mean Donor 11	SD Donor 11		Mean Donor 12	SD Donor 11		Mean Donor 14	SD Donor 11		n=9	CD3 vs. CD4	-0.6667	-33.60 to 32.26	No	ns	>0.9999
	Unimodified LNP	2.33333	1.52753		-9.66667	22.0303		-4.99667	5.03322			CD3 vs. CD5	1.667	-31.26 to 34.60	No	ns	>0.9999
	mAb-CD3-LNP	31.3333	5.68624		-16	3		-27.33	5			CD3 vs. CD7	-1578	-1611 to -1545	Yes	****	<0.0001
	mAb-CD4-LNP	7	9.53939		-23	2.64575		-18.9967	2.08167			CD3 vs. IgG1	-1.444	-34.37 to 31.48	No	ns	>0.9999
	mAb-CD5-LNP	0	9.53939		-24	4.58258		-21.33	4.3589			CD4 vs. CD5	2.333	-30.60 to 35.26	No	ns	>0.9999
	mAb-CD7-LNP	10	9		-33	4		-24.6633	2.51661			CD4 vs. CD7	-1577	-1610 to -1545	Yes	****	<0.0001
	mAb-Iso-LNP	10.6667	2.88675		-28	2.64575		-15.9967	2.51661			CD4 vs. IgG1	-0.7778	-33.71 to 32.15	No	ns	>0.9999
												CD5 vs. CD7	-1580	-1613 to -1547	Yes	****	<0.0001
												CD5 vs. IgG1	-3.111	-36.04 to 29.82	No	ns	0.9997
												CD7 vs. IgG1	1577	1544 to 1610	Yes	****	<0.0001
Figure	CD4 T Cells
j	Ratio eGFP/Cy5 MFI
		Donor 11			Donor 12			Donor 14				Compare row means (main row effect)
	mCD3-LNP	0.0572349	0.0574155	0.0556077	0.0655928	0.0632457	0.0630062	0.0264796	0.0264637	0.0264976
	mCD4-LNP	0.00784512	0.0104019	0.00848605	0.00932262	0.00849356	0.00806452	0.00469689	0.00386041	0.00383126		Number of families	1
	mCD5-LNP	0.00547798	0.00566775	0.0054088	0.00810885	0.00811771	0.00760626	0.00249541	0.0028295	0.0025145		Number of comparisons per family	6
	mCD7-LNP	0.00867297	0.00939511	0.00885172	0.0129204	0.0133999	0.0134764	0.0102774	0.0105536	0.0105063		Alpha	0.05
		Mean Donor 11	SD Donor 11		Mean Donor 12	SD Donor 12		Mean Donor 14	SD Donor 14
	mCD3-LNP	0.0567527	0.000995726		0.0639482	0.00142929		0.0264803	1.69723e-05			Tukey's multiple comparisons test	Mean Diff.	95.00% CI of diff.	Below threshold?	Summary	Adjusted P Value
	mCD4-LNP	0.00891102	0.00133031		0.0086269	0.000639561		0.00412952	0.000491573
	mCD5-LNP	0.00551818	0.000134073		0.00794427	0.000292762		0.00261314	0.000187619			CD3 vs. CD4	0.04137	0.03248 to 0.05026	Yes	****	<0.0001
	mCD7-LNP	0.00897327	0.000376101		0.0132656	0.000301394		0.0104457	0.000147734			CD3 vs. CD5	0.04308	0.03419 to 0.05196	Yes	****	<0.0001
												CD3 vs. CD7	0.03754	0.02865 to 0.04643	Yes	****	<0.0001
												CD4 vs. CD5	0.001706	-0.007183 to 0.01059	No	ns	0.9532
												CD4 vs. CD7	-0.003828	-0.01272 to 0.005060	No	ns	0.6493
												CD5 vs. CD7	-0.005534	-0.01442 to 0.003354	No	ns	0.3449
Figure	CD8 T Cells
k
	Ratio eGFP/Cy5 MFI											Tukey's multiple comparisons test	Mean Diff.	95.00% CI of diff.	Below threshold?	Summary	Adjusted P Value
		Donor 11			Donor 12			Donor 14
	mCD3-LNP	0.041367	0.0443788	0.0417743	0.0453511	0.0437481	0.0431827	0.0214784	0.0239804	0.0228231		CD3 vs. CD5	0.0311	0.02549 to 0.03671	Yes	****	<0.0001
	mCD5-LNP	0.0074664	0.00739407	0.00751927	0.00469966	0.00441221	0.00438829	0.00192103	0.00265379	0.00308327		CD3 vs. CD7	0.02933	0.02372 to 0.03493	Yes	****	<0.0001
	mCD7-LNP	0.00622874	0.00652308	0.00617755	0.00710119	0.00721045	0.00674448	0.00616213	0.0063719	0.00626102		CD5 vs. CD7	-0.001772	-0.007379 to 0.003834	No	ns	0.7105
		Mean Donor 11	SD Donor 11		Mean Donor 12	SD Donor 12		Mean Donor 14	SD Donor 14		n=9
	mCD3-LNP	0.0425067	0.00163403		0.044094	0.00112481		0.0227606	0.00125219
	mCD5-LNP	0.00745991	6.28516e-05		0.00450005	0.000173278		0.0025527	0.000587678
	mCD7-LNP	0.00630979	0.000186479		0.00701871	0.00024369		0.00626502	0.000104942
Figure	NK cells
i	Ratio eGFP/Cy5 MFI
		Donor 11			Donor 12			Donor 14
	mCD7-LNP	0.0174623	0.0182496	0.0175596	0.016422	0.0167418	0.0171914	0.0224167	0.0229793	0.0232101
		Mean Donor 11	SD Donor 11		Mean Donor 12	SD Donor 12		Mean Donor 14	SD Donor 14
	mCD7-LNP	0.0177572	0.00042923		0.0167851	0.000386502		0.0228687	0.000408082
