# Supplementary material for: A versatile antibody capture system drives specific in vivo delivery of mRNA-loaded lipid nanoparticles
Source: Nat Nanotechnol. 2025 Aug 4;20(9):1273–84. doi: 10.1038/s41565-025-01954-9 (PMC12443633; doi:10.1038/s41565-025-01954-9)
Supplement: Supplementary file 8 — Statistical source data. [file 41565_2025_1954_MOESM8_ESM.xlsx]

## Sheet: Sheet1
Figure 6
b		Unmodified LNP						mCD3-LNP						mIso-LNP							c		Unmodified LNP						mAb-CD3-LNP						mAb-Iso-LNP								d		Unmodified LNP
	CD4+ T cells	1.13	1.21	1.21	0.83	1.1	1.37	51.2	52.5	47.5	50.2	46.3	49.8	2.18	3.63	5.83	3.83	2.95	3.38			CD4+ T cells	0.27	0.24	0.13	0.064	0.23	0.14	46.9	36.9	46.6	44.7	37.2	45.5	0.11	0.11	0.31	0.45	1.17	0.38				CD4+ T cells	0.18	0.29	0.16	0.14	0.077
	CD8+ T cells	0.42	0.54	0.58	0.32	0.79	0.76	58.4	60.5	47.9	58.4	47.9	54.9	1.3	2.5	2.89	3.01	2.17	2.34			CD8+ T cells	0.36	0.2	0.08	0.047	0.29	0.2	49.2	40.9	57	49.1	35.8	53.2	0.051	0.053	0.18	0.26	0.35	0.33				CD8+ T cells	0.022	0.038	0.016	0.018	0.011
	CD19+ B cells	0.76	1.05	0.82	0.6	1	1.5	2.75	4.34	1.82	4.57	2.06	1.56	1.81	3.43	3.04	4.13	2.89	3.5			CD19+ B cells	0.094	0.24	0.063	0.012	0.28	0.095	0.74	1.19	0.89	0.12	0.36	0.13	0.09	0.08	0.28	0.29	0.32	0.52				CD19+ B cells	0.068	0.16	0.09	0.081	0.061
	Dendritic cells	11	8.84	9.07	11.1	14.8	24.5	15.1	19.6	12.9	18.2	12.7	13.2	36.8	34.6	29.8	38	34.8	28.5			Dendritic cells	8.99	22.7	16.8	18.3	16.6	33.7	27.2	21.9	28.7	12.1	12.4	6.26	5.8	6.5	11.5	10.3	10.1	14.4				Dendritic cells	0.51	0.23	0.87	0.77	1.04
	Macrophages	4.03	2.55	4.83	5.9	4.05	3.32	4.29	5	5.19	3.8	8.72	6.29	20.4	14.9	21	7.16	8.42	5.92			Kupffer cells	0.31	0.45	0.084	0.25	1.06	0.44	3.03	3.13	2.49	1.28	1.02	0.53	1.11	1.31	0.62	1.28	1.02	0.78				Monocytes	0	0.1	0	0	0
	Monocytes	0.57	0.55	0.6	0.62	0.78	0.75	5.53	6.32	4.68	5.88	4.27	3.73	7.51	7.85	5.71	6.02	7.22	6.98			Monocytes	1.13	1.62	0.79	0.23	1.51	1.09	7.07	5.41	7.26	0.21	0.4	0.16	1.42	1.58	1.83	1.9	3.24	1.82
	Neutrophils	0.45	0.51	0.52	0.48	0.69	0.5	1.42	1.62	1	0	0.47	0.74	6.24	7	2.06	4.54	7.88	3.93			Neutrophils	0.43	0.74	0.21	0.13	0.74	0.32	5.62	4.52	3.25	0.25	5.72	0	0.13	0.26	0.63	0.83	0.56	1.09
STAT	Compare cell means with others in its row and its column
																					Compare cell means with others in its row and its column																							Compare cell means with others in its row and its column
	Number of families	10
	Number of comparisons per row family	3																			Number of families	10																						Number of families	8
	Number of comparisons per column family	21																			Number of comparisons per row family	3																						Number of comparisons per row family	3
	Alpha	0.05																			Number of comparisons per column family	21																						Number of comparisons per column family	10
																					Alpha	0.05																						Alpha	0.05
	Tukey's multiple comparisons test	Mean Diff.	95.00% CI of diff.	Below threshold?	Summary	Adjusted P Value
																					Tukey's multiple comparisons test	Mean Diff.	95.00% CI of diff.	Below threshold?	Summary	Adjusted P Value																		Tukey's multiple comparisons test	Mean Diff.	95.00% CI of diff.	Below threshold?	Summary	Adjusted P Value
	CD4+ T cells
	Unmodified LNP vs. mCD3-LNP	-48.44	-52.18 to -44.71	Yes	****	<0.0001															CD4+ T cells																							CD4+ T cells
	Unmodified LNP vs. mIso-LNP	-2.492	-6.227 to 1.244	No	ns	0.2563															Unmodified LNP vs. mAb-CD3-LNP	-42.79	-47.68 to -37.89	Yes	****	<0.0001																		Unmodified LNP vs. mAb-CD3-LNP	-7.606	-8.380 to -6.833	Yes	****	<0.0001
	mCD3-LNP vs. mIso-LNP	45.95	42.21 to 49.69	Yes	****	<0.0001															Unmodified LNP vs. mAb-Iso-LNP	-0.2427	-5.136 to 4.650	No	ns	0.9924																		Unmodified LNP vs. mAb-Iso-LNP	-0.4397	-1.213 to 0.3335	No	ns	0.3672
																					mAb-CD3-LNP vs. mAb-Iso-LNP	42.55	37.65 to 47.44	Yes	****	<0.0001																		mAb-CD3-LNP vs. mAb-Iso-LNP	7.167	6.393 to 7.940	Yes	****	<0.0001
	CD8+ T cells
	Unmodified LNP vs. mCD3-LNP	-54.1	-57.83 to -50.36	Yes	****	<0.0001															CD8+ T cells																							CD8+ T cells
	Unmodified LNP vs. mIso-LNP	-1.8	-5.535 to 1.935	No	ns	0.4884															Unmodified LNP vs. mAb-CD3-LNP	-47.34	-52.23 to -42.44	Yes	****	<0.0001																		Unmodified LNP vs. mAb-CD3-LNP	-3.033	-3.806 to -2.259	Yes	****	<0.0001
	mCD3-LNP vs. mIso-LNP	52.3	48.56 to 56.03	Yes	****	<0.0001															Unmodified LNP vs. mAb-Iso-LNP	-0.007833	-4.901 to 4.885	No	ns	>0.9999																		Unmodified LNP vs. mAb-Iso-LNP	-0.13	-0.9032 to 0.6432	No	ns	0.9149
																					mAb-CD3-LNP vs. mAb-Iso-LNP	47.33	42.44 to 52.22	Yes	****	<0.0001																		mAb-CD3-LNP vs. mAb-Iso-LNP	2.903	2.129 to 3.676	Yes	****	<0.0001
	CD19+ B cells
	Unmodified LNP vs. mCD3-LNP	-1.895	-5.630 to 1.840	No	ns	0.4523															CD19+ B cells																							CD19+ B cells
	Unmodified LNP vs. mIso-LNP	-2.178	-5.914 to 1.557	No	ns	0.3517															Unmodified LNP vs. mAb-CD3-LNP	-0.441	-5.334 to 4.452	No	ns	0.975																		Unmodified LNP vs. mAb-CD3-LNP	-0.116	-0.8892 to 0.6572	No	ns	0.9316
	mCD3-LNP vs. mIso-LNP	-0.2833	-4.019 to 3.452	No	ns	0.9822															Unmodified LNP vs. mAb-Iso-LNP	-0.1327	-5.026 to 4.760	No	ns	0.9977																		Unmodified LNP vs. mAb-Iso-LNP	-0.3488	-1.122 to 0.4243	No	ns	0.5301
																					mAb-CD3-LNP vs. mAb-Iso-LNP	0.3083	-4.585 to 5.201	No	ns	0.9877																		mAb-CD3-LNP vs. mAb-Iso-LNP	-0.2328	-1.006 to 0.5403	No	ns	0.7524
	Dendritic cells
	Unmodified LNP vs. mCD3-LNP	-2.065	-5.800 to 1.670	No	ns	0.3905															Dendritic cells																							Dendritic cells
	Unmodified LNP vs. mIso-LNP	-20.53	-24.27 to -16.80	Yes	****	<0.0001															Unmodified LNP vs. mAb-CD3-LNP	1.422	-3.471 to 6.315	No	ns	0.7694																		Unmodified LNP vs. mAb-CD3-LNP	-1.132	-1.905 to -0.3585	Yes	**	0.0022
	mCD3-LNP vs. mIso-LNP	-18.47	-22.20 to -14.73	Yes	****	<0.0001															Unmodified LNP vs. mAb-Iso-LNP	9.748	4.855 to 14.64	Yes	****	<0.0001																		Unmodified LNP vs. mAb-Iso-LNP	-0.9367	-1.710 to -0.1635	Yes	*	0.0135
																					mAb-CD3-LNP vs. mAb-Iso-LNP	8.327	3.434 to 13.22	Yes	***	0.0003																		mAb-CD3-LNP vs. mAb-Iso-LNP	0.195	-0.5782 to 0.9682	No	ns	0.8189
	Macrophages
	Unmodified LNP vs. mCD3-LNP	-1.435	-5.170 to 2.300	No	ns	0.6331															Kupffer cells																							Monocytes
	Unmodified LNP vs. mIso-LNP	-8.853	-12.59 to -5.118	Yes	****	<0.0001															Unmodified LNP vs. mAb-CD3-LNP	-1.481	-6.374 to 3.412	No	ns	0.7525																		Unmodified LNP vs. mAb-CD3-LNP	-0.365	-1.138 to 0.4082	No	ns	0.4995
	mCD3-LNP vs. mIso-LNP	-7.418	-11.15 to -3.683	Yes	****	<0.0001															Unmodified LNP vs. mAb-Iso-LNP	-0.5877	-5.481 to 4.305	No	ns	0.9561																		Unmodified LNP vs. mAb-Iso-LNP	-0.2678	-1.041 to 0.5053	No	ns	0.6867
																					mAb-CD3-LNP vs. mAb-Iso-LNP	0.8933	-4.000 to 5.786	No	ns	0.9015																		mAb-CD3-LNP vs. mAb-Iso-LNP	0.09717	-0.6760 to 0.8703	No	ns	0.9515
	Monocytes
	Unmodified LNP vs. mCD3-LNP	-4.423	-8.159 to -0.6878	Yes	*	0.0159															Monocytes																							Unmodified LNP
	Unmodified LNP vs. mIso-LNP	-6.237	-9.972 to -2.501	Yes	***	0.0004															Unmodified LNP vs. mAb-CD3-LNP	-2.357	-7.250 to 2.536	No	ns	0.4887																		CD4+ T cells vs. CD8+ T cells	0.1362	-0.7677 to 1.040	No	ns	0.9933
	mCD3-LNP vs. mIso-LNP	-1.813	-5.549 to 1.922	No	ns	0.4833															Unmodified LNP vs. mAb-Iso-LNP	-0.9033	-5.796 to 3.990	No	ns	0.8994																		CD4+ T cells vs. CD19+ B cells	0.07083	-0.8330 to 0.9747	No	ns	0.9995
																					mAb-CD3-LNP vs. mAb-Iso-LNP	1.453	-3.440 to 6.346	No	ns	0.7604																		CD4+ T cells vs. Dendritic cells	-0.5197	-1.424 to 0.3842	No	ns	0.4976
	Neutrophils																																											CD4+ T cells vs. Monocytes	0.1403	-0.7635 to 1.044	No	ns	0.9925
	Unmodified LNP vs. mCD3-LNP	-0.35	-4.085 to 3.385	No	ns	0.973															Neutrophils																							CD8+ T cells vs. CD19+ B cells	-0.06533	-0.9692 to 0.8385	No	ns	0.9996
	Unmodified LNP vs. mIso-LNP	-4.75	-8.485 to -1.015	Yes	**	0.0088															Unmodified LNP vs. mAb-CD3-LNP	-2.798	-7.691 to 2.095	No	ns	0.3658																		CD8+ T cells vs. Dendritic cells	-0.6558	-1.560 to 0.2480	No	ns	0.2628
	mCD3-LNP vs. mIso-LNP	-4.4	-8.135 to -0.6645	Yes	*	0.0166															Unmodified LNP vs. mAb-Iso-LNP	-0.155	-5.048 to 4.738	No	ns	0.9969																		CD8+ T cells vs. Monocytes	0.004167	-0.8997 to 0.9080	No	ns	>0.9999
																					mAb-CD3-LNP vs. mAb-Iso-LNP	2.643	-2.250 to 7.536	No	ns	0.4072																		CD19+ B cells vs. Dendritic cells	-0.5905	-1.494 to 0.3133	No	ns	0.3665
	Unmodified LNP																																											CD19+ B cells vs. Monocytes	0.0695	-0.8343 to 0.9733	No	ns	0.9995
	CD4+ T cells vs. CD8+ T cells	0.5733	-4.150 to 5.297	No	ns	0.9998															Unmodified LNP																							Dendritic cells vs. Monocytes	0.66	-0.2438 to 1.564	No	ns	0.2569
	CD4+ T cells vs. CD19+ B cells	0.1867	-4.537 to 4.910	No	ns	>0.9999															CD4+ T cells vs. CD8+ T cells	-0.01717	-6.205 to 6.170	No	ns	>0.9999
	CD4+ T cells vs. Dendritic cells	-12.08	-16.80 to -7.353	Yes	****	<0.0001															CD4+ T cells vs. CD19+ B cells	0.04833	-6.139 to 6.236	No	ns	>0.9999																		mAb-CD3-LNP
	CD4+ T cells vs. Macrophages	-2.972	-7.695 to 1.752	No	ns	0.4907															CD4+ T cells vs. Dendritic cells	-19.34	-25.52 to -13.15	Yes	****	<0.0001																		CD4+ T cells vs. CD8+ T cells	4.71	3.806 to 5.614	Yes	****	<0.0001
	CD4+ T cells vs. Monocytes	0.4967	-4.227 to 5.220	No	ns	>0.9999															CD4+ T cells vs. Kupffer cells	-0.2533	-6.441 to 5.934	No	ns	>0.9999																		CD4+ T cells vs. CD19+ B cells	7.561	6.657 to 8.465	Yes	****	<0.0001
	CD4+ T cells vs. Neutrophils	0.6167	-4.107 to 5.340	No	ns	0.9997															CD4+ T cells vs. Monocytes	-0.8827	-7.070 to 5.305	No	ns	0.9995																		CD4+ T cells vs. Dendritic cells	5.955	5.051 to 6.859	Yes	****	<0.0001
	CD8+ T cells vs. CD19+ B cells	-0.3867	-5.110 to 4.337	No	ns	>0.9999															CD4+ T cells vs. Neutrophils	-0.2493	-6.437 to 5.938	No	ns	>0.9999																		CD4+ T cells vs. Monocytes	7.382	6.478 to 8.286	Yes	****	<0.0001
	CD8+ T cells vs. Dendritic cells	-12.65	-17.37 to -7.926	Yes	****	<0.0001															CD8+ T cells vs. CD19+ B cells	0.0655	-6.122 to 6.253	No	ns	>0.9999																		CD8+ T cells vs. CD19+ B cells	2.851	1.947 to 3.755	Yes	****	<0.0001
	CD8+ T cells vs. Macrophages	-3.545	-8.269 to 1.179	No	ns	0.2754															CD8+ T cells vs. Dendritic cells	-19.32	-25.51 to -13.13	Yes	****	<0.0001																		CD8+ T cells vs. Dendritic cells	1.245	0.3412 to 2.149	Yes	**	0.0022
	CD8+ T cells vs. Monocytes	-0.07667	-4.800 to 4.647	No	ns	>0.9999															CD8+ T cells vs. Kupffer cells	-0.2362	-6.424 to 5.951	No	ns	>0.9999																		CD8+ T cells vs. Monocytes	2.672	1.768 to 3.576	Yes	****	<0.0001
	CD8+ T cells vs. Neutrophils	0.04333	-4.680 to 4.767	No	ns	>0.9999															CD8+ T cells vs. Monocytes	-0.8655	-7.053 to 5.322	No	ns	0.9996																		CD19+ B cells vs. Dendritic cells	-1.606	-2.510 to -0.7023	Yes	****	<0.0001
	CD19+ B cells vs. Dendritic cells	-12.26	-16.99 to -7.540	Yes	****	<0.0001															CD8+ T cells vs. Neutrophils	-0.2322	-6.420 to 5.955	No	ns	>0.9999																		CD19+ B cells vs. Monocytes	-0.1795	-1.083 to 0.7243	No	ns	0.981
	CD19+ B cells vs. Macrophages	-3.158	-7.882 to 1.565	No	ns	0.4146															CD19+ B cells vs. Dendritic cells	-19.38	-25.57 to -13.20	Yes	****	<0.0001																		Dendritic cells vs. Monocytes	1.427	0.5228 to 2.331	Yes	***	0.0003
	CD19+ B cells vs. Monocytes	0.31	-4.414 to 5.034	No	ns	>0.9999															CD19+ B cells vs. Kupffer cells	-0.3017	-6.489 to 5.886	No	ns	>0.9999
	CD19+ B cells vs. Neutrophils	0.43	-4.294 to 5.154	No	ns	>0.9999															CD19+ B cells vs. Monocytes	-0.931	-7.118 to 5.256	No	ns	0.9993																		mAb-Iso-LNP
	Dendritic cells vs. Macrophages	9.105	4.381 to 13.83	Yes	****	<0.0001															CD19+ B cells vs. Neutrophils	-0.2977	-6.485 to 5.890	No	ns	>0.9999																		CD4+ T cells vs. CD8+ T cells	0.4458	-0.4580 to 1.350	No	ns	0.643
	Dendritic cells vs. Monocytes	12.57	7.850 to 17.30	Yes	****	<0.0001															Dendritic cells vs. Kupffer cells	19.08	12.90 to 25.27	Yes	****	<0.0001																		CD4+ T cells vs. CD19+ B cells	0.1617	-0.7422 to 1.066	No	ns	0.9871
	Dendritic cells vs. Neutrophils	12.69	7.970 to 17.42	Yes	****	<0.0001															Dendritic cells vs. Monocytes	18.45	12.27 to 24.64	Yes	****	<0.0001																		CD4+ T cells vs. Dendritic cells	-1.017	-1.921 to -0.1128	Yes	*	0.0196
	Macrophages vs. Monocytes	3.468	-1.255 to 8.192	No	ns	0.3006															Dendritic cells vs. Neutrophils	19.09	12.90 to 25.27	Yes	****	<0.0001																		CD4+ T cells vs. Monocytes	0.3122	-0.5917 to 1.216	No	ns	0.8697
	Macrophages vs. Neutrophils	3.588	-1.135 to 8.312	No	ns	0.2617															Kupffer cells vs. Monocytes	-0.6293	-6.817 to 5.558	No	ns	>0.9999																		CD8+ T cells vs. CD19+ B cells	-0.2842	-1.188 to 0.6197	No	ns	0.9038
	Monocytes vs. Neutrophils	0.12	-4.604 to 4.844	No	ns	>0.9999															Kupffer cells vs. Neutrophils	0.004	-6.183 to 6.191	No	ns	>0.9999																		CD8+ T cells vs. Dendritic cells	-1.463	-2.366 to -0.5587	Yes	***	0.0002
																					Monocytes vs. Neutrophils	0.6333	-5.554 to 6.821	No	ns	>0.9999																		CD8+ T cells vs. Monocytes	-0.1337	-1.038 to 0.7702	No	ns	0.9938
	mCD3-LNP																																											CD19+ B cells vs. Dendritic cells	-1.178	-2.082 to -0.2745	Yes	**	0.0044
	CD4+ T cells vs. CD8+ T cells	-5.083	-9.807 to -0.3597	Yes	*	0.0263															mAb-CD3-LNP																							CD19+ B cells vs. Monocytes	0.1505	-0.7533 to 1.054	No	ns	0.9902
	CD4+ T cells vs. CD19+ B cells	46.73	42.01 to 51.46	Yes	****	<0.0001															CD4+ T cells vs. CD8+ T cells	-4.567	-10.75 to 1.621	No	ns	0.2945																		Dendritic cells vs. Monocytes	1.329	0.4250 to 2.233	Yes	***	0.0009
	CD4+ T cells vs. Dendritic cells	34.3	29.58 to 39.02	Yes	****	<0.0001															CD4+ T cells vs. CD19+ B cells	42.4	36.21 to 48.58	Yes	****	<0.0001
	CD4+ T cells vs. Macrophages	44.04	39.31 to 48.76	Yes	****	<0.0001															CD4+ T cells vs. Dendritic cells	24.87	18.69 to 31.06	Yes	****	<0.0001
	CD4+ T cells vs. Monocytes	44.52	39.79 to 49.24	Yes	****	<0.0001															CD4+ T cells vs. Kupffer cells	41.05	34.87 to 47.24	Yes	****	<0.0001																		Test details	Mean 1	Mean 2	Mean Diff.	SE of diff.	N1
	CD4+ T cells vs. Neutrophils	48.71	43.98 to 53.43	Yes	****	<0.0001															CD4+ T cells vs. Monocytes	39.55	33.36 to 45.74	Yes	****	<0.0001
	CD8+ T cells vs. CD19+ B cells	51.82	47.09 to 56.54	Yes	****	<0.0001															CD4+ T cells vs. Neutrophils	39.74	33.55 to 45.93	Yes	****	<0.0001																		CD4+ T cells
	CD8+ T cells vs. Dendritic cells	39.38	34.66 to 44.11	Yes	****	<0.0001															CD8+ T cells vs. CD19+ B cells	46.96	40.77 to 53.15	Yes	****	<0.0001																		Unmodified LNP vs. mAb-CD3-LNP	0.157	7.763	-7.606	0.3234	6
	CD8+ T cells vs. Macrophages	49.12	44.39 to 53.84	Yes	****	<0.0001															CD8+ T cells vs. Dendritic cells	29.44	23.25 to 35.63	Yes	****	<0.0001																		Unmodified LNP vs. mAb-Iso-LNP	0.157	0.5967	-0.4397	0.3234	6
	CD8+ T cells vs. Monocytes	49.6	44.87 to 54.32	Yes	****	<0.0001															CD8+ T cells vs. Kupffer cells	45.62	39.43 to 51.81	Yes	****	<0.0001																		mAb-CD3-LNP vs. mAb-Iso-LNP	7.763	0.5967	7.167	0.3234	6
	CD8+ T cells vs. Neutrophils	53.79	49.07 to 58.52	Yes	****	<0.0001															CD8+ T cells vs. Monocytes	44.12	37.93 to 50.30	Yes	****	<0.0001
	CD19+ B cells vs. Dendritic cells	-12.43	-17.16 to -7.710	Yes	****	<0.0001															CD8+ T cells vs. Neutrophils	44.31	38.12 to 50.49	Yes	****	<0.0001																		CD8+ T cells
	CD19+ B cells vs. Macrophages	-2.698	-7.422 to 2.025	No	ns	0.6061															CD19+ B cells vs. Dendritic cells	-17.52	-23.71 to -11.33	Yes	****	<0.0001																		Unmodified LNP vs. mAb-CD3-LNP	0.02083	3.053	-3.033	0.3234	6
	CD19+ B cells vs. Monocytes	-2.218	-6.942 to 2.505	No	ns	0.7943															CD19+ B cells vs. Kupffer cells	-1.342	-7.529 to 4.846	No	ns	0.9948																		Unmodified LNP vs. mAb-Iso-LNP	0.02083	0.1508	-0.13	0.3234	6
	CD19+ B cells vs. Neutrophils	1.975	-2.749 to 6.699	No	ns	0.8696															CD19+ B cells vs. Monocytes	-2.847	-9.034 to 3.341	No	ns	0.8096																		mAb-CD3-LNP vs. mAb-Iso-LNP	3.053	0.1508	2.903	0.3234	6
	Dendritic cells vs. Macrophages	9.735	5.011 to 14.46	Yes	****	<0.0001															CD19+ B cells vs. Neutrophils	-2.655	-8.842 to 3.532	No	ns	0.8551
	Dendritic cells vs. Monocytes	10.22	5.491 to 14.94	Yes	****	<0.0001															Dendritic cells vs. Kupffer cells	16.18	9.993 to 22.37	Yes	****	<0.0001																		CD19+ B cells
	Dendritic cells vs. Neutrophils	14.41	9.685 to 19.13	Yes	****	<0.0001															Dendritic cells vs. Monocytes	14.68	8.488 to 20.86	Yes	****	<0.0001																		Unmodified LNP vs. mAb-CD3-LNP	0.08617	0.2022	-0.116	0.3234	6
	Macrophages vs. Monocytes	0.48	-4.244 to 5.204	No	ns	>0.9999															Dendritic cells vs. Neutrophils	14.87	8.679 to 21.05	Yes	****	<0.0001																		Unmodified LNP vs. mAb-Iso-LNP	0.08617	0.435	-0.3488	0.3234	6
	Macrophages vs. Neutrophils	4.673	-0.05028 to 9.397	No	ns	0.0545															Kupffer cells vs. Monocytes	-1.505	-7.692 to 4.682	No	ns	0.9903																		mAb-CD3-LNP vs. mAb-Iso-LNP	0.2022	0.435	-0.2328	0.3234	6
	Monocytes vs. Neutrophils	4.193	-0.5303 to 8.917	No	ns	0.1167															Kupffer cells vs. Neutrophils	-1.313	-7.501 to 4.874	No	ns	0.9954
																					Monocytes vs. Neutrophils	0.1917	-5.996 to 6.379	No	ns	>0.9999																		Dendritic cells
	mIso-LNP																																											Unmodified LNP vs. mAb-CD3-LNP	0.6767	1.808	-1.132	0.3234	6
	CD4+ T cells vs. CD8+ T cells	1.265	-3.459 to 5.989	No	ns	0.984															mAb-Iso-LNP																							Unmodified LNP vs. mAb-Iso-LNP	0.6767	1.613	-0.9367	0.3234	6
	CD4+ T cells vs. CD19+ B cells	0.5	-4.224 to 5.224	No	ns	>0.9999															CD4+ T cells vs. CD8+ T cells	0.2177	-5.970 to 6.405	No	ns	>0.9999																		mAb-CD3-LNP vs. mAb-Iso-LNP	1.808	1.613	0.195	0.3234	6
	CD4+ T cells vs. Dendritic cells	-30.12	-34.84 to -25.39	Yes	****	<0.0001															CD4+ T cells vs. CD19+ B cells	0.1583	-6.029 to 6.346	No	ns	>0.9999
	CD4+ T cells vs. Macrophages	-9.333	-14.06 to -4.610	Yes	****	<0.0001															CD4+ T cells vs. Dendritic cells	-9.345	-15.53 to -3.158	Yes	***	0.0003																		Monocytes
	CD4+ T cells vs. Monocytes	-3.248	-7.972 to 1.475	No	ns	0.3797															CD4+ T cells vs. Kupffer cells	-0.5983	-6.786 to 5.589	No	ns	>0.9999																		Unmodified LNP vs. mAb-CD3-LNP	0.01667	0.3817	-0.365	0.3234	6
	CD4+ T cells vs. Neutrophils	-1.642	-6.365 to 3.082	No	ns	0.9422															CD4+ T cells vs. Monocytes	-1.543	-7.731 to 4.644	No	ns	0.989																		Unmodified LNP vs. mAb-Iso-LNP	0.01667	0.2845	-0.2678	0.3234	6
	CD8+ T cells vs. CD19+ B cells	-0.765	-5.489 to 3.959	No	ns	0.999															CD4+ T cells vs. Neutrophils	-0.1617	-6.349 to 6.026	No	ns	>0.9999																		mAb-CD3-LNP vs. mAb-Iso-LNP	0.3817	0.2845	0.09717	0.3234	6
	CD8+ T cells vs. Dendritic cells	-31.38	-36.11 to -26.66	Yes	****	<0.0001															CD8+ T cells vs. CD19+ B cells	-0.05933	-6.247 to 6.128	No	ns	>0.9999
	CD8+ T cells vs. Macrophages	-10.6	-15.32 to -5.875	Yes	****	<0.0001															CD8+ T cells vs. Dendritic cells	-9.563	-15.75 to -3.375	Yes	***	0.0002																		Unmodified LNP
	CD8+ T cells vs. Monocytes	-4.513	-9.237 to 0.2103	No	ns	0.071															CD8+ T cells vs. Kupffer cells	-0.816	-7.003 to 5.371	No	ns	0.9997																		CD4+ T cells vs. CD8+ T cells	0.157	0.02083	0.1362	0.3234	6
	CD8+ T cells vs. Neutrophils	-2.907	-7.630 to 1.817	No	ns	0.5179															CD8+ T cells vs. Monocytes	-1.761	-7.948 to 4.426	No	ns	0.9781																		CD4+ T cells vs. CD19+ B cells	0.157	0.08617	0.07083	0.3234	6
	CD19+ B cells vs. Dendritic cells	-30.62	-35.34 to -25.89	Yes	****	<0.0001															CD8+ T cells vs. Neutrophils	-0.3793	-6.567 to 5.808	No	ns	>0.9999																		CD4+ T cells vs. Dendritic cells	0.157	0.6767	-0.5197	0.3234	6
	CD19+ B cells vs. Macrophages	-9.833	-14.56 to -5.110	Yes	****	<0.0001															CD19+ B cells vs. Dendritic cells	-9.503	-15.69 to -3.316	Yes	***	0.0002																		CD4+ T cells vs. Monocytes	0.157	0.01667	0.1403	0.3234	6
	CD19+ B cells vs. Monocytes	-3.748	-8.472 to 0.9753	No	ns	0.2151															CD19+ B cells vs. Kupffer cells	-0.7567	-6.944 to 5.431	No	ns	0.9998																		CD8+ T cells vs. CD19+ B cells	0.02083	0.08617	-0.06533	0.3234	6
	CD19+ B cells vs. Neutrophils	-2.142	-6.865 to 2.582	No	ns	0.8199															CD19+ B cells vs. Monocytes	-1.702	-7.889 to 4.486	No	ns	0.9816																		CD8+ T cells vs. Dendritic cells	0.02083	0.6767	-0.6558	0.3234	6
	Dendritic cells vs. Macrophages	20.78	16.06 to 25.51	Yes	****	<0.0001															CD19+ B cells vs. Neutrophils	-0.32	-6.507 to 5.867	No	ns	>0.9999																		CD8+ T cells vs. Monocytes	0.02083	0.01667	0.004167	0.3234	6
	Dendritic cells vs. Monocytes	26.87	22.14 to 31.59	Yes	****	<0.0001															Dendritic cells vs. Kupffer cells	8.747	2.559 to 14.93	Yes	***	0.0009																		CD19+ B cells vs. Dendritic cells	0.08617	0.6767	-0.5905	0.3234	6
	Dendritic cells vs. Neutrophils	28.48	23.75 to 33.20	Yes	****	<0.0001															Dendritic cells vs. Monocytes	7.802	1.614 to 13.99	Yes	**	0.0046																		CD19+ B cells vs. Monocytes	0.08617	0.01667	0.0695	0.3234	6
	Macrophages vs. Monocytes	6.085	1.361 to 10.81	Yes	**	0.0034															Dendritic cells vs. Neutrophils	9.183	2.996 to 15.37	Yes	***	0.0004																		Dendritic cells vs. Monocytes	0.6767	0.01667	0.66	0.3234	6
	Macrophages vs. Neutrophils	7.692	2.968 to 12.42	Yes	****	<0.0001															Kupffer cells vs. Monocytes	-0.945	-7.132 to 5.242	No	ns	0.9993
	Monocytes vs. Neutrophils	1.607	-3.117 to 6.330	No	ns	0.9477															Kupffer cells vs. Neutrophils	0.4367	-5.751 to 6.624	No	ns	>0.9999																		mAb-CD3-LNP
																					Monocytes vs. Neutrophils	1.382	-4.806 to 7.569	No	ns	0.9939																		CD4+ T cells vs. CD8+ T cells	7.763	3.053	4.71	0.3234	6
																																												CD4+ T cells vs. CD19+ B cells	7.763	0.2022	7.561	0.3234	6
	Test details	Mean 1	Mean 2	Mean Diff.	SE of diff.	N1	N2	q	DF																																			CD4+ T cells vs. Dendritic cells	7.763	1.808	5.955	0.3234	6
																					Test details	Mean 1	Mean 2	Mean Diff.	SE of diff.	N1	N2	q	DF															CD4+ T cells vs. Monocytes	7.763	0.3817	7.382	0.3234	6
	CD4+ T cells																																											CD8+ T cells vs. CD19+ B cells	3.053	0.2022	2.851	0.3234	6
	Unmodified LNP vs. mCD3-LNP	1.142	49.58	-48.44	1.571	6	6	43.6	105												CD4+ T cells																							CD8+ T cells vs. Dendritic cells	3.053	1.808	1.245	0.3234	6
	Unmodified LNP vs. mIso-LNP	1.142	3.633	-2.492	1.571	6	6	2.243	105												Unmodified LNP vs. mAb-CD3-LNP	0.179	42.97	-42.79	2.058	6	6	29.4	105															CD8+ T cells vs. Monocytes	3.053	0.3817	2.672	0.3234	6
	mCD3-LNP vs. mIso-LNP	49.58	3.633	45.95	1.571	6	6	41.36	105												Unmodified LNP vs. mAb-Iso-LNP	0.179	0.4217	-0.2427	2.058	6	6	0.1667	105															CD19+ B cells vs. Dendritic cells	0.2022	1.808	-1.606	0.3234	6
																					mAb-CD3-LNP vs. mAb-Iso-LNP	42.97	0.4217	42.55	2.058	6	6	29.23	105															CD19+ B cells vs. Monocytes	0.2022	0.3817	-0.1795	0.3234	6
	CD8+ T cells																																											Dendritic cells vs. Monocytes	1.808	0.3817	1.427	0.3234	6
	Unmodified LNP vs. mCD3-LNP	0.5683	54.67	-54.1	1.571	6	6	48.69	105												CD8+ T cells
	Unmodified LNP vs. mIso-LNP	0.5683	2.368	-1.8	1.571	6	6	1.62	105												Unmodified LNP vs. mAb-CD3-LNP	0.1962	47.53	-47.34	2.058	6	6	32.53	105															mAb-Iso-LNP
	mCD3-LNP vs. mIso-LNP	54.67	2.368	52.3	1.571	6	6	47.07	105												Unmodified LNP vs. mAb-Iso-LNP	0.1962	0.204	-0.007833	2.058	6	6	0.005382	105															CD4+ T cells vs. CD8+ T cells	0.5967	0.1508	0.4458	0.3234	6
																					mAb-CD3-LNP vs. mAb-Iso-LNP	47.53	0.204	47.33	2.058	6	6	32.52	105															CD4+ T cells vs. CD19+ B cells	0.5967	0.435	0.1617	0.3234	6
	CD19+ B cells																																											CD4+ T cells vs. Dendritic cells	0.5967	1.613	-1.017	0.3234	6
	Unmodified LNP vs. mCD3-LNP	0.955	2.85	-1.895	1.571	6	6	1.706	105												CD19+ B cells																							CD4+ T cells vs. Monocytes	0.5967	0.2845	0.3122	0.3234	6
	Unmodified LNP vs. mIso-LNP	0.955	3.133	-2.178	1.571	6	6	1.961	105												Unmodified LNP vs. mAb-CD3-LNP	0.1307	0.5717	-0.441	2.058	6	6	0.303	105															CD8+ T cells vs. CD19+ B cells	0.1508	0.435	-0.2842	0.3234	6
	mCD3-LNP vs. mIso-LNP	2.85	3.133	-0.2833	1.571	6	6	0.255	105												Unmodified LNP vs. mAb-Iso-LNP	0.1307	0.2633	-0.1327	2.058	6	6	0.09116	105															CD8+ T cells vs. Dendritic cells	0.1508	1.613	-1.463	0.3234	6
																					mAb-CD3-LNP vs. mAb-Iso-LNP	0.5717	0.2633	0.3083	2.058	6	6	0.2119	105															CD8+ T cells vs. Monocytes	0.1508	0.2845	-0.1337	0.3234	6
	Dendritic cells																																											CD19+ B cells vs. Dendritic cells	0.435	1.613	-1.178	0.3234	6
	Unmodified LNP vs. mCD3-LNP	13.22	15.28	-2.065	1.571	6	6	1.859	105												Dendritic cells																							CD19+ B cells vs. Monocytes	0.435	0.2845	0.1505	0.3234	6
	Unmodified LNP vs. mIso-LNP	13.22	33.75	-20.53	1.571	6	6	18.48	105												Unmodified LNP vs. mAb-CD3-LNP	19.52	18.09	1.422	2.058	6	6	0.9768	105															Dendritic cells vs. Monocytes	1.613	0.2845	1.329	0.3234	6
	mCD3-LNP vs. mIso-LNP	15.28	33.75	-18.47	1.571	6	6	16.62	105												Unmodified LNP vs. mAb-Iso-LNP	19.52	9.767	9.748	2.058	6	6	6.698	105
																					mAb-CD3-LNP vs. mAb-Iso-LNP	18.09	9.767	8.327	2.058	6	6	5.721	105
	Macrophages
	Unmodified LNP vs. mCD3-LNP	4.113	5.548	-1.435	1.571	6	6	1.292	105												Kupffer cells
	Unmodified LNP vs. mIso-LNP	4.113	12.97	-8.853	1.571	6	6	7.969	105												Unmodified LNP vs. mAb-CD3-LNP	0.4323	1.913	-1.481	2.058	6	6	1.018	105
	mCD3-LNP vs. mIso-LNP	5.548	12.97	-7.418	1.571	6	6	6.677	105												Unmodified LNP vs. mAb-Iso-LNP	0.4323	1.02	-0.5877	2.058	6	6	0.4038	105
																					mAb-CD3-LNP vs. mAb-Iso-LNP	1.913	1.02	0.8933	2.058	6	6	0.6138	105
	Monocytes
	Unmodified LNP vs. mCD3-LNP	0.645	5.068	-4.423	1.571	6	6	3.981	105												Monocytes
	Unmodified LNP vs. mIso-LNP	0.645	6.882	-6.237	1.571	6	6	5.613	105												Unmodified LNP vs. mAb-CD3-LNP	1.062	3.418	-2.357	2.058	6	6	1.619	105
	mCD3-LNP vs. mIso-LNP	5.068	6.882	-1.813	1.571	6	6	1.632	105												Unmodified LNP vs. mAb-Iso-LNP	1.062	1.965	-0.9033	2.058	6	6	0.6207	105
																					mAb-CD3-LNP vs. mAb-Iso-LNP	3.418	1.965	1.453	2.058	6	6	0.9986	105
	Neutrophils
	Unmodified LNP vs. mCD3-LNP	0.525	0.875	-0.35	1.571	6	6	0.315	105												Neutrophils
	Unmodified LNP vs. mIso-LNP	0.525	5.275	-4.75	1.571	6	6	4.275	105												Unmodified LNP vs. mAb-CD3-LNP	0.4283	3.227	-2.798	2.058	6	6	1.923	105
	mCD3-LNP vs. mIso-LNP	0.875	5.275	-4.4	1.571	6	6	3.96	105												Unmodified LNP vs. mAb-Iso-LNP	0.4283	0.5833	-0.155	2.058	6	6	0.1065	105
																					mAb-CD3-LNP vs. mAb-Iso-LNP	3.227	0.5833	2.643	2.058	6	6	1.816	105
	Unmodified LNP
	CD4+ T cells vs. CD8+ T cells	1.142	0.5683	0.5733	1.571	6	6	0.516	105												Unmodified LNP
	CD4+ T cells vs. CD19+ B cells	1.142	0.955	0.1867	1.571	6	6	0.168	105												CD4+ T cells vs. CD8+ T cells	0.179	0.1962	-0.01717	2.058	6	6	0.0118	105
	CD4+ T cells vs. Dendritic cells	1.142	13.22	-12.08	1.571	6	6	10.87	105												CD4+ T cells vs. CD19+ B cells	0.179	0.1307	0.04833	2.058	6	6	0.03321	105
	CD4+ T cells vs. Macrophages	1.142	4.113	-2.972	1.571	6	6	2.675	105												CD4+ T cells vs. Dendritic cells	0.179	19.52	-19.34	2.058	6	6	13.29	105
	CD4+ T cells vs. Monocytes	1.142	0.645	0.4967	1.571	6	6	0.447	105												CD4+ T cells vs. Kupffer cells	0.179	0.4323	-0.2533	2.058	6	6	0.1741	105
	CD4+ T cells vs. Neutrophils	1.142	0.525	0.6167	1.571	6	6	0.555	105												CD4+ T cells vs. Monocytes	0.179	1.062	-0.8827	2.058	6	6	0.6065	105
	CD8+ T cells vs. CD19+ B cells	0.5683	0.955	-0.3867	1.571	6	6	0.348	105												CD4+ T cells vs. Neutrophils	0.179	0.4283	-0.2493	2.058	6	6	0.1713	105
	CD8+ T cells vs. Dendritic cells	0.5683	13.22	-12.65	1.571	6	6	11.39	105												CD8+ T cells vs. CD19+ B cells	0.1962	0.1307	0.0655	2.058	6	6	0.04501	105
	CD8+ T cells vs. Macrophages	0.5683	4.113	-3.545	1.571	6	6	3.191	105												CD8+ T cells vs. Dendritic cells	0.1962	19.52	-19.32	2.058	6	6	13.27	105
	CD8+ T cells vs. Monocytes	0.5683	0.645	-0.07667	1.571	6	6	0.069	105												CD8+ T cells vs. Kupffer cells	0.1962	0.4323	-0.2362	2.058	6	6	0.1623	105
	CD8+ T cells vs. Neutrophils	0.5683	0.525	0.04333	1.571	6	6	0.039	105												CD8+ T cells vs. Monocytes	0.1962	1.062	-0.8655	2.058	6	6	0.5947	105
	CD19+ B cells vs. Dendritic cells	0.955	13.22	-12.26	1.571	6	6	11.04	105												CD8+ T cells vs. Neutrophils	0.1962	0.4283	-0.2322	2.058	6	6	0.1595	105
	CD19+ B cells vs. Macrophages	0.955	4.113	-3.158	1.571	6	6	2.843	105												CD19+ B cells vs. Dendritic cells	0.1307	19.52	-19.38	2.058	6	6	13.32	105
	CD19+ B cells vs. Monocytes	0.955	0.645	0.31	1.571	6	6	0.279	105												CD19+ B cells vs. Kupffer cells	0.1307	0.4323	-0.3017	2.058	6	6	0.2073	105
	CD19+ B cells vs. Neutrophils	0.955	0.525	0.43	1.571	6	6	0.387	105												CD19+ B cells vs. Monocytes	0.1307	1.062	-0.931	2.058	6	6	0.6397	105
	Dendritic cells vs. Macrophages	13.22	4.113	9.105	1.571	6	6	8.195	105												CD19+ B cells vs. Neutrophils	0.1307	0.4283	-0.2977	2.058	6	6	0.2045	105
	Dendritic cells vs. Monocytes	13.22	0.645	12.57	1.571	6	6	11.32	105												Dendritic cells vs. Kupffer cells	19.52	0.4323	19.08	2.058	6	6	13.11	105
	Dendritic cells vs. Neutrophils	13.22	0.525	12.69	1.571	6	6	11.42	105												Dendritic cells vs. Monocytes	19.52	1.062	18.45	2.058	6	6	12.68	105
	Macrophages vs. Monocytes	4.113	0.645	3.468	1.571	6	6	3.122	105												Dendritic cells vs. Neutrophils	19.52	0.4283	19.09	2.058	6	6	13.11	105
	Macrophages vs. Neutrophils	4.113	0.525	3.588	1.571	6	6	3.23	105												Kupffer cells vs. Monocytes	0.4323	1.062	-0.6293	2.058	6	6	0.4324	105
	Monocytes vs. Neutrophils	0.645	0.525	0.12	1.571	6	6	0.108	105												Kupffer cells vs. Neutrophils	0.4323	0.4283	0.004	2.058	6	6	0.002748	105
																					Monocytes vs. Neutrophils	1.062	0.4283	0.6333	2.058	6	6	0.4352	105
	mCD3-LNP
	CD4+ T cells vs. CD8+ T cells	49.58	54.67	-5.083	1.571	6	6	4.575	105												mAb-CD3-LNP
	CD4+ T cells vs. CD19+ B cells	49.58	2.85	46.73	1.571	6	6	42.06	105												CD4+ T cells vs. CD8+ T cells	42.97	47.53	-4.567	2.058	6	6	3.138	105
	CD4+ T cells vs. Dendritic cells	49.58	15.28	34.3	1.571	6	6	30.87	105												CD4+ T cells vs. CD19+ B cells	42.97	0.5717	42.4	2.058	6	6	29.13	105
	CD4+ T cells vs. Macrophages	49.58	5.548	44.04	1.571	6	6	39.63	105												CD4+ T cells vs. Dendritic cells	42.97	18.09	24.87	2.058	6	6	17.09	105
	CD4+ T cells vs. Monocytes	49.58	5.068	44.52	1.571	6	6	40.07	105												CD4+ T cells vs. Kupffer cells	42.97	1.913	41.05	2.058	6	6	28.21	105
	CD4+ T cells vs. Neutrophils	49.58	0.875	48.71	1.571	6	6	43.84	105												CD4+ T cells vs. Monocytes	42.97	3.418	39.55	2.058	6	6	27.17	105
	CD8+ T cells vs. CD19+ B cells	54.67	2.85	51.82	1.571	6	6	46.64	105												CD4+ T cells vs. Neutrophils	42.97	3.227	39.74	2.058	6	6	27.31	105
	CD8+ T cells vs. Dendritic cells	54.67	15.28	39.38	1.571	6	6	35.45	105												CD8+ T cells vs. CD19+ B cells	47.53	0.5717	46.96	2.058	6	6	32.27	105
	CD8+ T cells vs. Macrophages	54.67	5.548	49.12	1.571	6	6	44.21	105												CD8+ T cells vs. Dendritic cells	47.53	18.09	29.44	2.058	6	6	20.23	105
	CD8+ T cells vs. Monocytes	54.67	5.068	49.6	1.571	6	6	44.64	105												CD8+ T cells vs. Kupffer cells	47.53	1.913	45.62	2.058	6	6	31.35	105
	CD8+ T cells vs. Neutrophils	54.67	0.875	53.79	1.571	6	6	48.42	105												CD8+ T cells vs. Monocytes	47.53	3.418	44.12	2.058	6	6	30.31	105
	CD19+ B cells vs. Dendritic cells	2.85	15.28	-12.43	1.571	6	6	11.19	105												CD8+ T cells vs. Neutrophils	47.53	3.227	44.31	2.058	6	6	30.44	105
	CD19+ B cells vs. Macrophages	2.85	5.548	-2.698	1.571	6	6	2.429	105												CD19+ B cells vs. Dendritic cells	0.5717	18.09	-17.52	2.058	6	6	12.04	105
	CD19+ B cells vs. Monocytes	2.85	5.068	-2.218	1.571	6	6	1.997	105												CD19+ B cells vs. Kupffer cells	0.5717	1.913	-1.342	2.058	6	6	0.9219	105
	CD19+ B cells vs. Neutrophils	2.85	0.875	1.975	1.571	6	6	1.778	105												CD19+ B cells vs. Monocytes	0.5717	3.418	-2.847	2.058	6	6	1.956	105
	Dendritic cells vs. Macrophages	15.28	5.548	9.735	1.571	6	6	8.762	105												CD19+ B cells vs. Neutrophils	0.5717	3.227	-2.655	2.058	6	6	1.824	105
	Dendritic cells vs. Monocytes	15.28	5.068	10.22	1.571	6	6	9.194	105												Dendritic cells vs. Kupffer cells	18.09	1.913	16.18	2.058	6	6	11.12	105
	Dendritic cells vs. Neutrophils	15.28	0.875	14.41	1.571	6	6	12.97	105												Dendritic cells vs. Monocytes	18.09	3.418	14.68	2.058	6	6	10.08	105
	Macrophages vs. Monocytes	5.548	5.068	0.48	1.571	6	6	0.432	105												Dendritic cells vs. Neutrophils	18.09	3.227	14.87	2.058	6	6	10.22	105
	Macrophages vs. Neutrophils	5.548	0.875	4.673	1.571	6	6	4.206	105												Kupffer cells vs. Monocytes	1.913	3.418	-1.505	2.058	6	6	1.034	105
	Monocytes vs. Neutrophils	5.068	0.875	4.193	1.571	6	6	3.774	105												Kupffer cells vs. Neutrophils	1.913	3.227	-1.313	2.058	6	6	0.9024	105
																					Monocytes vs. Neutrophils	3.418	3.227	0.1917	2.058	6	6	0.1317	105
	mIso-LNP
	CD4+ T cells vs. CD8+ T cells	3.633	2.368	1.265	1.571	6	6	1.139	105												mAb-Iso-LNP
	CD4+ T cells vs. CD19+ B cells	3.633	3.133	0.5	1.571	6	6	0.45	105												CD4+ T cells vs. CD8+ T cells	0.4217	0.204	0.2177	2.058	6	6	0.1496	105
	CD4+ T cells vs. Dendritic cells	3.633	33.75	-30.12	1.571	6	6	27.11	105												CD4+ T cells vs. CD19+ B cells	0.4217	0.2633	0.1583	2.058	6	6	0.1088	105
	CD4+ T cells vs. Macrophages	3.633	12.97	-9.333	1.571	6	6	8.401	105												CD4+ T cells vs. Dendritic cells	0.4217	9.767	-9.345	2.058	6	6	6.421	105
	CD4+ T cells vs. Monocytes	3.633	6.882	-3.248	1.571	6	6	2.924	105												CD4+ T cells vs. Kupffer cells	0.4217	1.02	-0.5983	2.058	6	6	0.4111	105
	CD4+ T cells vs. Neutrophils	3.633	5.275	-1.642	1.571	6	6	1.478	105												CD4+ T cells vs. Monocytes	0.4217	1.965	-1.543	2.058	6	6	1.06	105
	CD8+ T cells vs. CD19+ B cells	2.368	3.133	-0.765	1.571	6	6	0.6885	105												CD4+ T cells vs. Neutrophils	0.4217	0.5833	-0.1617	2.058	6	6	0.1111	105
	CD8+ T cells vs. Dendritic cells	2.368	33.75	-31.38	1.571	6	6	28.25	105												CD8+ T cells vs. CD19+ B cells	0.204	0.2633	-0.05933	2.058	6	6	0.04077	105
	CD8+ T cells vs. Macrophages	2.368	12.97	-10.6	1.571	6	6	9.539	105												CD8+ T cells vs. Dendritic cells	0.204	9.767	-9.563	2.058	6	6	6.571	105
	CD8+ T cells vs. Monocytes	2.368	6.882	-4.513	1.571	6	6	4.062	105												CD8+ T cells vs. Kupffer cells	0.204	1.02	-0.816	2.058	6	6	0.5607	105
	CD8+ T cells vs. Neutrophils	2.368	5.275	-2.907	1.571	6	6	2.616	105												CD8+ T cells vs. Monocytes	0.204	1.965	-1.761	2.058	6	6	1.21	105
	CD19+ B cells vs. Dendritic cells	3.133	33.75	-30.62	1.571	6	6	27.56	105												CD8+ T cells vs. Neutrophils	0.204	0.5833	-0.3793	2.058	6	6	0.2606	105
	CD19+ B cells vs. Macrophages	3.133	12.97	-9.833	1.571	6	6	8.851	105												CD19+ B cells vs. Dendritic cells	0.2633	9.767	-9.503	2.058	6	6	6.53	105
	CD19+ B cells vs. Monocytes	3.133	6.882	-3.748	1.571	6	6	3.374	105												CD19+ B cells vs. Kupffer cells	0.2633	1.02	-0.7567	2.058	6	6	0.5199	105
	CD19+ B cells vs. Neutrophils	3.133	5.275	-2.142	1.571	6	6	1.928	105												CD19+ B cells vs. Monocytes	0.2633	1.965	-1.702	2.058	6	6	1.169	105
	Dendritic cells vs. Macrophages	33.75	12.97	20.78	1.571	6	6	18.71	105												CD19+ B cells vs. Neutrophils	0.2633	0.5833	-0.32	2.058	6	6	0.2199	105
	Dendritic cells vs. Monocytes	33.75	6.882	26.87	1.571	6	6	24.18	105												Dendritic cells vs. Kupffer cells	9.767	1.02	8.747	2.058	6	6	6.01	105
	Dendritic cells vs. Neutrophils	33.75	5.275	28.48	1.571	6	6	25.63	105												Dendritic cells vs. Monocytes	9.767	1.965	7.802	2.058	6	6	5.361	105
	Macrophages vs. Monocytes	12.97	6.882	6.085	1.571	6	6	5.477	105												Dendritic cells vs. Neutrophils	9.767	0.5833	9.183	2.058	6	6	6.31	105
	Macrophages vs. Neutrophils	12.97	5.275	7.692	1.571	6	6	6.923	105												Kupffer cells vs. Monocytes	1.02	1.965	-0.945	2.058	6	6	0.6493	105
	Monocytes vs. Neutrophils	6.882	5.275	1.607	1.571	6	6	1.446	105												Kupffer cells vs. Neutrophils	1.02	0.5833	0.4367	2.058	6	6	0.3	105
																					Monocytes vs. Neutrophils	1.965	0.5833	1.382	2.058	6	6	0.9494	105
[truncated: 32 more columns]
